# Supplementary material for: Meta-analytic estimation of measurement variability and assessment of its impact on decision-making: the case of perioperative haemoglobin concentration monitoring
Source: BMC Med Res Methodol. 2016 Jan 19;16:7. doi: 10.1186/s12874-016-0107-5 (PMC4717612; doi:10.1186/s12874-016-0107-5)
Supplement: Supplementary file 1 — Stan implementation of the meta-analytic model. (STAN 7.66 kb) [file 12874_2016_107_MOESM1_ESM.stan]

// Masimo. Suggestions by Ian R White

// Note : the series to which data and parameters relate to are denoted by
// suffixes :
//	_s : simple series (without calibrated SpHb) (29 series)
//	_r : uncalibrated data fom studies with calibrated SpHb (5 series)
//	_c : calibrated data from series with calibrated SpHb (5 series)

// For each series, we know :
//	- N : sample size,
//	- M : mean of errors (SpHb-tHb) = bias,
//	- SD : standard deviation of errors.

data {
  int	NEt_s; 		// Number of simple series
  int	NEt_c; 		// Number of series with calibrated SpHb
  int	N_s[NEt_s];	// Sample size, simple series
  vector[NEt_s]	M_s;	// Mean errors, simple series
  vector[NEt_s]	SD_s;	// Std. dev. simple series
  int	N_r[NEt_c];	// Sample size of uncalibrated SpHb, series with...
  vector[NEt_c]	M_r;	// Mean uncalibrated errors, series with calibrated SpHb
  vector[NEt_c]	SD_r;	// Std. dev. uncalibrated errors, ditto
  int	N_c[NEt_c];	// Sample size of calibrated errors, ditto...
  vector[NEt_c]	M_c;	// Mean calibrated errors, ditto.
  vector[NEt_c] SD_c;	// Std. dev calibrated errors, ditto
  int	SinA[NEt_s];	// Index of simple series in the original set
  int	CinA[NEt_c];	// Index of series with calibrated data in the original set
}

parameters {
  // Series-level parameters
  // Simple series (without calibrated SpHb errors)
  real 		mu_s[NEt_s];	// Series-level mean errors
  real<lower=0>	sigma_s[NEt_s];	// Series-level std.dev. of errors
  // Series with both raw and calibrated SpHb errors
  real		mu_r[NEt_c];	// Series-level mean uncalibrated errors
  real<lower=0>	sigma_r[NEt_c];	// Series-level std. dev. uncalibrated errors
  real		delta[NEt_c];	// Series level difference of mean uncalibrated
  				// and calibrated SpHb errors
  real<lower=0, upper=sqrt(2)>	theta[NEt_c];	// Series-level ratio of
  				// std.devs of uncalibrated and calibrated errors.
  // Global parameters
  real		mu_m;		// Mean of the distribution of mu_s and mu_r
  real<lower=0>	sigma_m;       	// Standard deviation of this distribution
  real		mu_delta;	// Mean of the distribution of delta
  real<lower=0>	sigma_delta;	// Standard deviation of this distribution.
  real<lower=-1, upper=1>	rho_p;	// Correlation coefficient
    					//of mu_r and delta
  real		mu_ls;		// Mean of the distribution of the logs of
  				// sigma_s and sigma_r
  real<lower=0>	sigma_ls;	// Standard deviation of this distribution
  real		mu_ltheta;	// Mean of the distribution of scaled-logit(theta)
  real<lower=0>	sigma_ltheta;	// Standard deviation of this distribution.
  real<lower=-1, upper=1>	rho_ls;	// Correlation of log(sigma_r)
  					// and scaled-logit(theta)
}

transformed parameters {
  // Parameters of the global position parameters distribution
  vector[2]	Mu_p;
  matrix[2,2]	Sigma_p;
  vector[2]	Mu_ls;
  matrix[2,2]	Sigma_ls;
  // Vector form of the series-level parameters for series with calibrated SpHb
  vector[2]	mu_pos[NEt_c];
  vector[2]	mu_spr[NEt_c];
  // Series-level parameters of the calibrated SpHb errors.
  real		mu_c[NEt_c];
  real		sigma_c[NEt_c];
  // Vector/matrix form of the global parameters
  Mu_p[1] <- mu_m;
  Mu_p[2] <- mu_delta;
  // Put the global parameters in vector/matrix form.
  Sigma_p[1,1] <- square(sigma_m);
  Sigma_p[1,2] <- sigma_m*sigma_delta*rho_p;
  Sigma_p[2,1] <- Sigma_p[1,2];
  Sigma_p[2,2] <- square(sigma_delta);
  Mu_ls[1] <- mu_ls;
  Mu_ls[2] <- mu_ltheta;
  Sigma_ls[1,1] <- square(sigma_ls);
  Sigma_ls[1,2] <- sigma_ls*sigma_ltheta*rho_ls;
  Sigma_ls[2,1] <- Sigma_ls[1,2];
  Sigma_ls[2,2] <- square(sigma_ltheta);
  for (i in 1:NEt_c) {
    // Put the parameters of the series with calibrated SpHb errors in
    // vector/matrix form
    mu_pos[i][1] <- mu_r[i];
    mu_pos[i][2] <- delta[i];
    mu_spr[i][1] <- log(sigma_r[i]);
    mu_spr[i][2] <- log(theta[i]/(sqrt(2)-theta[i]));
    // Transform back the parameters of calibrated SpHb series
    mu_c[i]<-mu_r[i]+delta[i];
    sigma_c[i]<-sigma_r[i]*theta[i];
  }
}

model {
  // Quantités temporaires
  vector[NEt_s]	T_s;	//For likelihood of mean errors, simple series
  vector[NEt_s]	C_s;	// For likelihood of standard deviations, simple series
  vector[NEt_c]	T_r;	// For likelihood of mean uncalibrated (raw) errors,
  			// series with calibrated SpHb
  vector[NEt_c]	C_r;	// For likelihood of standard deviation of uncalibrated
  			// errors, series with calibrated SpHb
  vector[NEt_c]	T_c;	// For likelihood of mean calibrated errors,
  			// series with calibrated SpHb
  vector[NEt_c]	C_c;	// For likelihood of standard deviation of calibrated
  			// errors, series with calibrated SpHb
  // Intermediate quantities
  for (i in 1:NEt_s) {
    T_s[i] <- sqrt(N_s[i]-1)*(M_s[i]-mu_s[i])/SD_s[i];
    C_s[i] <- (N_s[i]-1)*square(SD_s[i]/sigma_s[i]);
  }
  // T_s <- rNm1_s*(M_s-mu_s)/SD_s;
  // C_s <- Nm1_s*square(sigma_s/SD_s);
  for (i in 1:NEt_c) {
    T_r[i] <- sqrt(N_r[i]-1)*(M_r[i]-mu_r[i])/SD_r[i];
    C_r[i] <- (N_r[i]-1)*square(SD_r[i]/sigma_r[i]);
    T_c[i] <- sqrt(N_c[i]-1)*(M_c[i]-mu_c[i])/SD_c[i];
    C_c[i] <- (N_c[i]-1)*square(SD_c[i]/sigma_c[i]);
  }
  // Priors
  increment_log_prob(cauchy_log(mu_m,0,3));
  increment_log_prob(cauchy_log(sigma_m,0,3)); //T[0,]);
  increment_log_prob(cauchy_log(mu_delta,0,3));
  increment_log_prob(cauchy_log(sigma_delta,0,3)); //T[0,]);
  increment_log_prob(uniform_log(rho_p,-1,1)); // pro forma
  increment_log_prob(cauchy_log(mu_ls,0,3));
  increment_log_prob(cauchy_log(sigma_ls,0,3)); //T[0,]);
  increment_log_prob(cauchy_log(mu_ltheta,0,3));
  increment_log_prob(cauchy_log(sigma_ltheta,0,3)); //T[0,]);
  increment_log_prob(uniform_log(rho_ls,-1,1));
  // Series-level parameters
  // Simple series
  increment_log_prob(normal_log(mu_s,mu_m, sigma_m));
  for (i in 1:NEt_s) {
    increment_log_prob(normal_log(log(sigma_s[i]),mu_ls, sigma_ls));
  }
  // Series with calibrated SpHb errors
  increment_log_prob(multi_normal_log(mu_pos,Mu_p,Sigma_p));
  increment_log_prob(multi_normal_log(mu_spr,Mu_ls,Sigma_ls));
  // Data likelihood
  for (i in 1:NEt_s) {
    increment_log_prob(student_t_log(T_s[i],N_s[i]-1,0,1));
    increment_log_prob(chi_square_log(C_s[i],N_s[i]-1));
  }
  for (i in 1:NEt_c) {
    increment_log_prob(student_t_log(T_r[i],N_r[i]-1,0,1));
    increment_log_prob(chi_square_log(C_r[i],N_r[i]-1));
    increment_log_prob(student_t_log(T_c[i],N_c[i]-1,0,1));
    increment_log_prob(chi_square_log(C_c[i],N_c[i]-1));
  }
}

generated quantities {
  // Series-level parameters, in the original order
  real	mu[NEt_s+NEt_c];
  real<lower=0>	sigma[NEt_s+NEt_c];
  vector[2]	new_pos;
  vector[2]	new_spr;
  real  bias_new;
  real  sigma_new;
  real  error_new;
  real  sq_error_new;
  real  abs_error_new;
  // real  mean_sigma;
  real  delta_new;
  real  theta_new;
  real  bias_c_new;
  real  sigma_c_new;
  real  error_c_new;
  real  sq_error_c_new;
  real  abs_error_c_new;
  // real  mean_theta;
  // store back the (uncalibrated) parameters in the original order
  for (i in 1:NEt_s) {
    mu[SinA[i]] <- mu_s[i];
    sigma[SinA[i]] <- sigma_s[i];
  }
  for (i in 1:NEt_c) {
    mu[CinA[i]] <- mu_r[i];
    sigma[CinA[i]] <- sigma_r[i];
  }
  // Sampling for an new observation
  new_pos<-multi_normal_rng(Mu_p, Sigma_p);
  new_spr<-multi_normal_rng(Mu_ls, Sigma_ls);
  // New uncalibrated error
  bias_new<-new_pos[1];
  sigma_new<-exp(new_spr[1]);
  error_new<-normal_rng(bias_new,sigma_new);
  sq_error_new<-square(error_new);
  abs_error_new<-fabs(error_new);
  // New calibrated error
  delta_new<-new_pos[2];
  theta_new<-sqrt(2)/(1+exp(-new_spr[2]));
  bias_c_new<-bias_new+delta_new;
  sigma_c_new<-sigma_new*theta_new;
  error_c_new<-normal_rng(bias_c_new,sigma_c_new);
  sq_error_c_new<-square(error_c_new);
  abs_error_c_new<-fabs(error_c_new);
  // TODO : mean_sigma, mean_theta ? There is no ``nice'' analytic expression
}
