# Supplementary material for: Meta-analytic estimation of measurement variability and assessment of its impact on decision-making: the case of perioperative haemoglobin concentration monitoring
Source: BMC Med Res Methodol. 2016 Jan 19;16:7. doi: 10.1186/s12874-016-0107-5 (PMC4717612; doi:10.1186/s12874-016-0107-5)
Supplement: Supplementary file 2 — (Unix) text file: how to reproduce this paper (incl.software requirements). (TXT 1.70 kb) [file 12874_2016_107_MOESM2_ESM.txt]

                                ************ 
                                *README.TXT*
                                ************

This paper was last compiled on Wed Dec 16 11:03:06 2015.

How to reproduce this paper :
-----------------------------

This paper has been written as Charpentier-Variability-Revised4.Rnw, 
which is a noweb file, intended to be executed by the R "knitr" package
(available on CRAN). This file contains :
	- the data extracted from the literature,
	- the analysis and simulation routines,
	- The \LaTeX source of the paper and its additional files, including
	  the bibliography database.

In order to reproduce it, you will have to have a working \LaTeX
installation, a working R installation, its base packages as well as
the following packages :

xtable 1.8-0
metafor 1.9-8
Matrix 1.2-3
rstan 2.8.2
ggplot2 1.0.1
Cairo 1.5-9
stringr 1.0.0
knitr 1.11 

You will also need the style files files used in this paper, available as
http://media.biomedcentral.com/content/production/bmc_article-tex.zip

NOTES
-----

Recompiling this program will create the \LaTeX *source* 'F1Summary.tex'
of the 'F1Summary.pdf' additional file whose compilation is dependent of
your \LaTex installation.

The paper has forward references (e. g., the values cited in the abstract
are computed later) ; therefore, at least two weaves are necessary. Similarly,
the \LaTeX references need at least two compilation passes.

This paper makes heavy use of simulations. Notwithstanding the steps 
taken in the code (i. e. use of set.seed() before explicit simulation and
avoidance of parallellism), there is *no* guarantee that the results can be
exactly duplicated, due to differences in hardware, system software and
libraries.
