# Supplementary material for: Meta-analytic estimation of measurement variability and assessment of its impact on decision-making: the case of perioperative haemoglobin concentration monitoring
Source: BMC Med Res Methodol. 2016 Jan 19;16:7. doi: 10.1186/s12874-016-0107-5 (PMC4717612; doi:10.1186/s12874-016-0107-5)
Supplement: Supplementary file 6 — noweb (knitr) source of this paper. Includes data, R and Stan code, bibliographic database. (RNW 182 kb) [file 12874_2016_107_MOESM6_ESM.rnw]

% BioMed_Central_Tex_Template_v1.06
%%                                      %
%  bmc_article.tex            ver: 1.06 %
%                                       %

%%IMPORTANT: do not delete the first line of this template
%%It must be present to enable the BMC Submission system to
%%recognise this template!!

%%%%%%%%%%%%%%%%%%%%%%%%%%%%%%%%%%%%%%%%%
%%                                     %%
%%  LaTeX template for BioMed Central  %%
%%     journal article submissions     %%
%%                                     %%
%%          <8 June 2012>              %%
%%                                     %%
%%                                     %%
%%%%%%%%%%%%%%%%%%%%%%%%%%%%%%%%%%%%%%%%%


%%%%%%%%%%%%%%%%%%%%%%%%%%%%%%%%%%%%%%%%%%%%%%%%%%%%%%%%%%%%%%%%%%%%%
%%                                                                 %%
%% For instructions on how to fill out this Tex template           %%
%% document please refer to Readme.html and the instructions for   %%
%% authors page on the biomed central website                      %%
%% http://www.biomedcentral.com/info/authors/                      %%
%%                                                                 %%
%% Please do not use \input{...} to include other tex files.       %%
%% Submit your LaTeX manuscript as one .tex document.              %%
%%                                                                 %%
%% All additional figures and files should be attached             %%
%% separately and not embedded in the \TeX\ document itself.       %%
%%                                                                 %%
%% BioMed Central currently use the MikTex distribution of         %%
%% TeX for Windows) of TeX and LaTeX.  This is available from      %%
%% http://www.miktex.org                                           %%
%%                                                                 %%
%%%%%%%%%%%%%%%%%%%%%%%%%%%%%%%%%%%%%%%%%%%%%%%%%%%%%%%%%%%%%%%%%%%%%

%%% additional documentclass options:
%  [doublespacing]
%  [linenumbers]   - put the line numbers on margins

%%% loading packages, author definitions

%% Special LG : sortie du texte en gros caractères.
%% \mag=1200 % Marche pas
%% \AtBeginDocument{\fontsize{18}{20}\selectfont} %% Marche pour le corps du texte

%\documentclass[twocolumn]{bmcart}% uncomment this for twocolumn layout and comment line below
%% \documentclass[doublespacing,linenumbers]{bmcart}
\documentclass[linenumbers]{bmcart}
%% \documentclass{bmcart}

%%% Load packages
\usepackage{amsthm,amsmath}
\RequirePackage{natbib}
\RequirePackage{hyperref}
\usepackage[utf8]{inputenc} %unicode support
%\usepackage[applemac]{inputenc} %applemac support if unicode package fails
%\usepackage[latin1]{inputenc} %UNIX support if unicode package fails


%%%%%%%%%%%%%%%%%%%%%%%%%%%%%%%%%%%%%%%%%%%%%%%%%
%%                                             %%
%%  If you wish to display your graphics for   %%
%%  your own use using includegraphic or       %%
%%  includegraphics, then comment out the      %%
%%  following two lines of code.               %%
%%  NB: These line *must* be included when     %%
%%  submitting to BMC.                         %%
%%  All figure files must be submitted as      %%
%%  separate graphics through the BMC          %%
%%  submission process, not included in the    %%
%%  submitted article.                         %%
%%                                             %%
%%%%%%%%%%%%%%%%%%%%%%%%%%%%%%%%%%%%%%%%%%%%%%%%%

%% À décommenter pour soumission

\def\includegraphic{}
\def\includegraphics{}

%%% Put your definitions there:
\startlocaldefs
%% Useful for documentation during manuscript preparation
%% \usepackage[francais,english]{babel} %% English dominant
%% \usepackage{graphicx} %% For me : I wnt to get supplementary output
%% \usepackage{pdfpages} %% during manuscript preparation.
%% Useful for viewer synchronization during manuscript preparation
\synctex=1
<<loadpatchSynctex, echo=FALSE, results="hide", message=FALSE>>=
library(patchSynctex)
knitr::opts_knit$set(concordance=TRUE, self.contained=TRUE)
@ 
\usepackage{endnotes}
\newcommand{\tHb}{\ensuremath{\mathrm{tHb}}}
\newcommand{\SpHb}{\ensuremath{\mathrm{SpHb}{}}}
\newcommand{\cSpHb}{\ensuremath{{}_c\mathrm{SpHb}{}}}
\newcommand{\Var}[1]{\ensuremath{\mathrm{Var}\left(#1\right)}}
\endlocaldefs


%%% Begin ...
\begin{document}

%%% Start of article front matter
\begin{frontmatter}

\begin{fmbox}
\dochead{Research}

%%%%%%%%%%%%%%%%%%%%%%%%%%%%%%%%%%%%%%%%%%%%%%
%%                                          %%
%% Enter the title of your article here     %%
%%                                          %%
%%%%%%%%%%%%%%%%%%%%%%%%%%%%%%%%%%%%%%%%%%%%%%

\title{Meta-analytic estimation of measurement variability and
  assessment of its impact on decision-making\,: the case of
  perioperative haemoglobin concentration monitoring}

%%%%%%%%%%%%%%%%%%%%%%%%%%%%%%%%%%%%%%%%%%%%%%
%%                                          %%
%% Enter the authors here                   %%
%%                                          %%
%% Specify information, if available,       %%
%% in the form:                             %%
%%   <key>={<id1>,<id2>}                    %%
%%   <key>=                                 %%
%% Comment or delete the keys which are     %%
%% not used. Repeat \author command as much %%
%% as required.                             %%
%%                                          %%
%%%%%%%%%%%%%%%%%%%%%%%%%%%%%%%%%%%%%%%%%%%%%%

\author[
   addressref={aff1},                   % id's of addresses, e.g. {aff1,aff2}
   corref={aff1},                       % id of corresponding address, if any
   %% noteref={n1},                        % id's of article notes, if any
   email={emmanuel.charpentier@aphp.fr}   % email address
]{\inits{E}\fnm{Emmanuel} \snm{Charpentier}}
\author[addressref={aff1}]{\inits{V}\fnm{Vincent} \snm{Looten}}
\author[addressref={aff1}]{\inits{B}\fnm{Björn} \snm{Fahlgren}}
\author[addressref={aff1}]{\inits{A}\fnm{Alexandre} \snm{Barna}}
\author[addressref={aff2}]{\inits{L}\fnm{Loïc} \snm{Guillevin}}
%% \author[
%%    addressref={aff1,aff2},
%%    email={john.RS.Smith@cambridge.co.uk}
%% ]{\inits{JRS}\fnm{John RS} \snm{Smith}}

%%%%%%%%%%%%%%%%%%%%%%%%%%%%%%%%%%%%%%%%%%%%%%
%%                                          %%
%% Enter the authors' addresses here        %%
%%                                          %%
%% Repeat \address commands as much as      %%
%% required.                                %%
%%                                          %%
%%%%%%%%%%%%%%%%%%%%%%%%%%%%%%%%%%%%%%%%%%%%%%

\address[id=aff1]{% % unique id
  \orgname{Secrétariat Scientifique du CEDIT --- Assistance Publique -
    Hôpitaux de Paris}, % university, etc
  \street{3, Avenue Victoria}, %
  \postcode{F-75186}                                % post or zip code
  \city{Paris},                              % city
  \cny{France}                                    % country
}
\address[id=aff2]{% % unique id
  \orgname{CEDIT --- Assistance Publique - Hôpitaux de Paris}, % university, etc
  \street{3, Avenue Victoria}, %
  \postcode{F-75186}                                % post or zip code
  \city{Paris},                              % city
  \cny{France}                                    % country
}
%% \address[id=aff2]{%
%%   \orgname{Marine Ecology Department, Institute of Marine Sciences Kiel},
%%   \street{D\"{u}sternbrooker Weg 20},
%%   \postcode{24105}
%%   \city{Kiel},
%%   \cny{Germany}
%% }

%%%%%%%%%%%%%%%%%%%%%%%%%%%%%%%%%%%%%%%%%%%%%%
%%                                          %%
%% Enter short notes here                   %%
%%                                          %%
%% Short notes will be after addresses      %%
%% on first page.                           %%
%%                                          %%
%%%%%%%%%%%%%%%%%%%%%%%%%%%%%%%%%%%%%%%%%%%%%%

\begin{artnotes}
%\note{Sample of title note}     % note to the article
%\note[id=n1]{Equal contributor} % note, connected to author
\end{artnotes}

\end{fmbox}% comment this for two column layout

%%%%%%%%%%%%%%%%%%%%%%%%%%%%%%%%%%%%%%%%%%%%%%
%%                                          %%
%% The Abstract begins here                 %%
%%                                          %%
%% Please refer to the Instructions for     %%
%% authors on http://www.biomedcentral.com  %%
%% and include the section headings         %%
%% accordingly for your article type.       %%
%%                                          %%
%%%%%%%%%%%%%%%%%%%%%%%%%%%%%%%%%%%%%%%%%%%%%%

<<OutputValues, echo=FALSE, results="hide">>=
## Helper function : output mean, SD and credible interval of a
## variable of a Stan fit (by default Mm1), or placeholder if the
## object does not (yet) exist.
OutVal <- function(Var, Fit=Mm1) {
    FitName <- deparse(substitute(Fit))
    if (!(deparse(substitute(Fit)) %in% names(.GlobalEnv))) {
        "\\emph{TbD}"
        } else {
            paste(gsub(" ","",
                       sprintf("%5.2f$\\pm$%5.2f",
                               Fit[Var,"mean"], Fit[Var,"sd"])),
                  gsub(" ","",
                       sprintf("(%5.2f~%5.2f)",
                               Fit[Var,"2.5%"], Fit[Var,"97.5%"])),
                  sep=" ")
            }
    }
@ 

\begin{abstractbox}

\begin{abstract} % abstract
  
\parttitle{Background}
As a part of a larger Health Technology Assessment (HTA), the
measurement error of a device used to monitor the hemoglobin concentration of a
patient undergoing surgery, as well as its decision consequences, were
to be estimated from published data.

\parttitle{Methods}
A Bayesian hierarchical model of measurement error, allowing the
meta-analytic estimation of both central and dispersion parameters
(under the assumption of normality of measurement errors) is proposed
and applied to published data\,; the resulting potential decision
errors are deduced from this estimation. The same method is used to
assess the impact of an initial calibration.

\parttitle{Results}
The posterior distributions are summarized as mean±sd (credible
interval). The fitted model exhibits a modest mean expected error
(\Sexpr{OutVal("bias_new")} g/dL) and a large variability (mean
absolute expected error \Sexpr{OutVal("abs_error_new")} g/dL).  The
initial calibration modifies the bias (\Sexpr{OutVal("bias_c_new")}
g/dL), but the variability remains almost as large (mean absolute
expected error \Sexpr{OutVal("abs_error_c_new")} g/dL).  This entails
a potential decision error (``false positive'' or ``false negative'')
for about one patient out of seven.

\parttitle{Conclusions}
The proposed hierarchical model allows the estimation of the
variability from published aggregates, and allows the modeling of the
consequences of this variability in terms of decision errors. For the
device under assessment, these potential decision errors are
clinically problematic.

\end{abstract}

%%%%%%%%%%%%%%%%%%%%%%%%%%%%%%%%%%%%%%%%%%%%%%
%%                                          %%
%% The keywords begin here                  %%
%%                                          %%
%% Put each keyword in separate \kwd{}.     %%
%%                                          %%
%%%%%%%%%%%%%%%%%%%%%%%%%%%%%%%%%%%%%%%%%%%%%%

\begin{keyword}
%% MeSH
\kwd{Methods}
\kwd{Meta-Analysis as topic}
\kwd{Observer Variation}
\kwd{Reproducibility of Results}
\kwd{Predictive Value of Tests}
\kwd{Meta-Analysis}
\kwd{Monitoring, Intraoperative}
\kwd{Monitoring, Physiologic/methods}
\kwd{Biological Markers/Blood}
\kwd{Hemoglobinometry}
\kwd{Oximetry}
\end{keyword}

% MSC classifications codes, if any
\begin{keyword}[class=AMS]
\kwd[Primary ]{62F15} %%  : Bayesian inference
%\kwd{}
\kwd[; secondary ]{92B15} %%  : General biostatistics
\end{keyword}

\end{abstractbox}
%
%\end{fmbox}% uncomment this for twcolumn layout

\end{frontmatter}

%%%%%%%%%%%%%%%%%%%%%%%%%%%%%%%%%%%%%%%%%%%%%%
%%                                          %%
%% The Main Body begins here                %%
%%                                          %%
%% Please refer to the instructions for     %%
%% authors on:                              %%
%% http://www.biomedcentral.com/info/authors%%
%% and include the section headings         %%
%% accordingly for your article type.       %%
%%                                          %%
%% See the Results and Discussion section   %%
%% for details on how to create sub-sections%%
%%                                          %%
%% use \cite{...} to cite references        %%
%%  \cite{koon} and                         %%
%%  \cite{oreg,khar,zvai,xjon,schn,pond}    %%
%%  \nocite{smith,marg,hunn,advi,koha,mouse}%%
%%                                          %%
%%%%%%%%%%%%%%%%%%%%%%%%%%%%%%%%%%%%%%%%%%%%%%

%%%%%%%%%%%%%%%%%%%%%%%%% start of article main body
% <put your article body there>

%%%%%%%%%%%%%%%%
%% Background %%
%%

<<KnitrSetup, eval=TRUE, echo=FALSE, results="hide">>=
render_sweave()
library(Cairo)
##
opts_chunk$set(eval=TRUE, echo=FALSE, dev=c('cairo_pdf'),
               fig.ext=c('pdf'), fig.path="figureRapport/",
               cache=TRUE, cache.path="cacheRapport/",
               fig.width=6,## fig.height=4, ## Pouces (obligatoire)
               out.width="6in", ## On force l'échelle 1/1, okazou
               autodep=TRUE)## , cache.lazy=FALSE)
@ 

<<LibrariesSetup, echo=FALSE, results="hide", cache=FALSE, message=FALSE>>=
library(rstan)
library(metafor) ## for forestplot()
library(xtable)
## library(boot)
library(tools)
@ 

%% \section*{Background and motivating exemple}
\section*{Background}
\label{sec:background}

The CEDIT\endnote{Comité d'Évaluation et de Diffusion des Innovations
  Technologiques de l'AP-HP.}  is a Health Technology Assessment
(HTA) agency within the University Hospitals in Paris
(AP-HP\endnote{Assistance Publique --- Hôpitaux de Paris.}). It is in
charge since 1982 of advising the senior management about the
adoption and use of innovative medical technologies in AP-HP's
hospitals.

We have had to assess, in a limited time frame, the possible impact of
the introduction of a device\endnote{Masimo Radical-7, Masimo Corp.,
  USA. This device uses an extension of plethysmography by evaluating
  skin reflectance at 12 different wavelengths.} monitoring the
hemoglobin concentration of patients undergoing surgical intervention. This
device is used to produce a measurement (\SpHb) of the current
hemoglobin concentration by means of a sensor which is a variation of the pulse
oxymetry sensors\,; this measure is supposed to replace the
measurement (\tHb) produced by a laboratory analyzer, thus avoiding the
wait for the laboratory results (an element that could be important in a
surgical context) and the disruption in the laboratory work flow caused
by unplanned requests.

Previous studies of this device in various clinical settings showed
that its measurement errors were large but almost symmetric around 0. A
recent meta-analysis~\cite{kim_accuracy_2014} aggregated the results
reported in 32 papers, 13 of which reported results of operating room
use\,; the average mean error (bias) in this surgical subgroup was 0.4
g/dL, but the measurement error standard deviation was larger than 1
g/dL in 15 of the 16 measurement series reported by these 13
papers.

The authors report a bias whose confidence interval includes 0, but
they state \emph{``We have not found any publications that provide
  statistical methods to quantify the uncertainty of SD in
  meta-analysis''}. Therefore, its clinical conclusions are based on
hypotheses on the possible standard deviation of the measurement
errors, without estimating it. The authors complete their conclusion
on the bias by warning that \emph{``the wide LOA \emph{[limits of
    agreement]} mean clinicians should be cautious when making
  clinical decisions based on these devices''}.

In order to assess the usability of this device, our HTA therefore
required the assessment of decision error risks, hence the need to
estimate not only the bias (which can be done by a variety of methods,
see~\cite{williamson_meta-analysis_2002} for an example), but also the
variability of the measurements used in this decision. In other words,
the use of this device requires not only the assessment of a (possibly
``significant'') bias (i.~e.~an average error whose
confidence/credible interval does not contain 0), but also of its
variability (e.~g.~ by estimating its standard deviation). This allows
us to estimate the probability of a potential clinical decision error.

However, as pointed out by\cite{kim_accuracy_2014}, such methods for
meta-analytic assessment of variability are almost nonexistent in the
field (see Discussion), hence our proposal.

We also wanted to assess the impact of an initial calibration of the
device (proposed by some authors in order to remove patient-specific
systematic errors) which consists in the subtraction from a given
measure \SpHb{} of an initial error $\SpHb_0-\tHb_0$ obtained
from initial calibrating measurements of SpHb and tHb\,:
\[
\cSpHb\,=\,\SpHb-\left(\SpHb_0-\tHb_0\right)
\]

Therefore, we propose a Bayesian model allowing to pool the
information given in various papers about the distribution of
measurement errors, and to use this estimation to assess its impact in
the modeling of the clinical decision error risks of these two modes
of use of the device.

%%%%%%%%%%%%%
%% Methods %%
%%

\section*{Methods}
\label{sec:methods}

\subsection*{Literature review}
\label{sec:literature-review}

We repeated the published search strategy of~\cite{kim_accuracy_2014}
on \textsf{Pubmed} and \textsf{Embase} databases, and augmented this
search by manual search in the references marked as \emph{``Related
  to''} by \textsf{Pubmed}\,; we then obtained full texts of a first
selection of papers, whose \emph{``References''} section was used to
complete the search. Our selection was driven by the following
criteria\,:
\begin{itemize}
\item The device whose operating characteristics were reported in the paper had to
  use the same operating principle as our target device.
\item The paper had to report clinical use during a surgical
  intervention.
\item The paper had to report an estimation of both mean and standard
  deviation of the differences of paired reference (\tHb) and
  device-derived (\SpHb) measurements made at the same time, or at
  least to quote some indicator (such as Bland \& Altman's
  LOA\cite{bland_statistical_1986}) enabling to reconstruct these
  measures.
\end{itemize}

The selected papers were analyzed to extract and/or reconstruct sample
sizes, observed point estimates of mean and standard deviation of each
study population. 

\subsection*{Modeling}
\label{sec:modeling}

For the intended use case (monitoring of hemoglobin concentration in the
operating room), the measurement given by reference methods is the
only available reference, and the anesthesiologists' methods are
built against this measure. Therefore, we ignored its possible errors
and choose to consider \tHb, as our standard.

In the selected papers, the same patient may have coupled \tHb/\SpHb{}
measurements at one or more occasions\,; we shall see (see
table~\ref{tab:Données}) that in most papers, these different
occasions are merged in the same series, without information about
intra- and inter-patient variabilities\,: other papers reported
separately measurements made at different occasions, but without
information on the possible correlation of measurement errors on the
same patient.

Therefore, when a paper reported more than one series of
measurement errors (i.~e.~set of assessments of this error made in the
same circumstances on independent patients), these series were kept
separate, and analyzed as independent\,: these series were usually
characterized by a factor (e.~g.~ operating phase) strongly linked to
hemoglobin concentration, overwhelming the (weak) patient-related factors.

In other words, we ignored a possible ``paper'' level in our model.

\subsubsection*{Raw SpHb}
\label{sec:ModRawSpHb}

We postulated that in each series $i$ in the literature, the
individual measurement errors $e_{i,j,k}=\SpHb_{i,j,k}-\tHb_{i,j,k}$
in patient $j$ of the series $i$ at occasion $k$ are normally
distributed (equation~\eqref{eq:normerr} below). We also postulated
that the series-specific means $\mu_i$ of measurement errors
(i.~e.~the series-specific biases) are normally distributed in the
(hypothetical) population of all possible repetitions of such studies,
with a population-level mean $\mu_m$ (overall bias) and a
population-level standard deviation $\sigma_m$~\eqref{eq:hiermoy}\,;
similarly, the series-specific standard deviations $\sigma_i$ are
supposed to have a lognormal$(\mu_s,\sigma_s)$ distribution in the
population~\eqref{eq:hiersd}.
\begin{align}
  \mathrm{e}_{i,j,k} & \sim {\cal N}(\mu_i, \sigma_i^2) \label{eq:normerr} \\
  \mu_i & \sim {\cal N}(\mu_m, \sigma_m^2) \label{eq:hiermoy} \\
  \sigma_i & \sim {\cal LN}(\mu_{ls}, \sigma_{ls}^2),~\text{ which we shall use as\,:} \nonumber \\
  \log\sigma_i\ & \sim {\cal N}(\mu_{ls}, \sigma_{ls}^2) \label{eq:hiersd}
\end{align}

The postulate of normality of measurement errors~\eqref{eq:normerr}
allows us to use two well-known results of the sampling theory from
normal distributions to derive the likelihoods of the usual $m$ and
$s$ estimators of $\mu$ and $\sigma$ from a sample of size $n$\,:

\begin{align}
  \sqrt{n_i-1}\,\frac{m_i-\mu_i}{s_i} & \sim t_{n_i-1}\qquad\text{and, independently,} \label{eq:likt}\\
  (n_i-1)\,\frac{s_i^2}{\sigma_i^2} & \sim \chi^2_{n_i-1} \label{eq:likchi}
\end{align}

\eqref{eq:likt} and~\eqref{eq:likchi} allow us to compute the
likelihoods of the published series-level estimators $m_i$ and $s_i$
instead of requiring patient-level data $\text{e}_{i,j,k}$.

\subsubsection*{Calibrated SpHb}
\label{sec:ModCalSpHb}

The error for occasion $k$ in patient $j$ in series
$i$, $e_{i,j,k}$, is defined by $e_{i,j,k}=\SpHb_{i,j,k}-\tHb_{i,j,k}$. The error of \cSpHb{} (``calibrated error'') ${}_ce_{i,j,k}$ will be\,:
\begin{align*}
  {}_ce_{i,j,k} & = \cSpHb_{i,j,k}-\tHb{i,j,k} \\
  {} & = \SpHb_{i,j,k}-\left(\SpHb_{i,j,0}-\tHb_{i,j,0}\right)-\tHb{i,j,k}\\
  {} & = \left(\SpHb_{i,j,k}-\tHb{i,j,k}\right) - \left(\SpHb_{i,j,0}-\tHb_{i,j,0}\right)\\
  & = e_{i,j,k}-e_{i,j,0}\,.
\end{align*}

Now, in each series $i$, we can decompose $e_{i,j,k}$ as the sum of a series-specific bias $\mu_i$, a patient specific random effect $f_{i,j}$ distributed with mean $0$ and variance $\tau_i^2$, and an occasion-specific random residual $g_{i,j,k}$ distributed with mean $0$ and variance $\upsilon_{i,j}^2$.

Suppose further that these terms are independent and, for simplicity,
homoscedastic in each series\endnote{The assumption of
  homoscedasticity of the residual errors allows for a simpler
  expression of the decomposition of the total error, but is not a
  necessary condition of validity\,; the assumption of independence is
  more crucial.} (i. e. for all patients $j$ of the series $i$,
$\upsilon_{i,j}^2=\upsilon_i^2$).  Then,
$\forall i,
\Var{e_{i,j,k}}=\sigma_i^2=\Var{\mu_i+f_{i,j}+g_{i,j,k}}=\tau_i^2+\upsilon_i^2$.
However,
\begin{align}
  {}_ce_{i,j,k} & = \mu_i+f_{i,j}+g_{i,j,k}-\left(\mu_i+f_{i,j}+g_{i,j,0}\right)\nonumber\\
  & = g_{i,j,k}-g_{i,j,0} \label{eq:defcalerr}
\end{align}
Therefore, $\Var{{}_ce_{i,j,k}}=2\upsilon_i^2$. The ratio of corrected to raw measurement standard errors is\,:
\[\theta_i\,= \sqrt{\frac{2\upsilon_i^2}{\tau_i^2+\upsilon_i^2}}\,.\]

Under our assumptions, this ratio can take values between 0 (all error
is patient-specific, with no residue, $\upsilon=0$) and $\sqrt{2}$ (all error is
random, with no patient-specific component, $\tau=0$). Both cases make
sense in the current context.

The definition of the calibrated error implies~\eqref{eq:defcalerr} that it is (positively) correlated to the raw error\,; therefore, their difference should be (negatively) correlated to the raw error, and so should be their means.

It is equivalent to estimate $\tau$ and $\upsilon$ or $\sigma$ and
$\theta$. The latter allows, as we shall see, to model series with and
without calibrated errors in the same way.

We model the impact of calibration as variations of the measurement error's mean and standard deviation (modeled, as before, as being normally distributed)\,:
\begin{align}
  {}_ce_{i,j,k} & \sim {\cal N}(\mu\text{\scriptsize c}_i, \sigma\text{\scriptsize c}_i^2) \label{eq:normerrc} \\
  \mu\text{\scriptsize c}_i & = \mu_i + \delta_i \label{eq:hiermoyc} \\
  \sigma\text{\scriptsize c}_i & = \sigma_i\,\theta_i \label{eq:hiersdc}  
\end{align}

%% Modeling $\mu_i$ and $\delta_i$ as independent would lead to
%% \[
%% \Var{\mu\text{\scriptsize c}_i} =
%% \Var{\mu_i}+\Var{\delta_i}\geq\Var{\mu_i}
%% \]

We model the position parameters $\mu_i$ and $\delta_i$ of
individual series as having a bivariate normal distribution\,;
similarly, we model their (suitably transformed) spread parameters
$\sigma_i$ and $\theta_i$ as bivariate normally distributed\,:

\begin{align}
  \begin{pmatrix}\mu_i \\ \delta_i\end{pmatrix} & \sim\,\cal{MVN}\left(\begin{pmatrix}\mu_m \\ \mu_\delta\end{pmatrix}, \begin{pmatrix}\sigma_m^2 & \rho_p\sigma_m\sigma_\delta \\ \rho_p\sigma_m\sigma_\delta & \sigma_\delta^2\end{pmatrix}\right) \label{eq:hierpos} \\
\begin{pmatrix}\log\sigma_i \\ \log\displaystyle\frac{\theta_i}{\sqrt{2}-\theta_i}\end{pmatrix} & \sim\,\cal{MVN}\left(\begin{pmatrix}\mu_{ls} \\ \mu_{lt}\end{pmatrix}, \begin{pmatrix}\sigma_{lt}^2 & \rho_s\sigma_{ls}\sigma_{lt} \\ \rho_s\sigma_{ls}\sigma_{lt} & \sigma_{lt}^2\end{pmatrix}\right) \label{eq:hierspr}  
\end{align}

and, as before, \eqref{eq:normerrc} allows us to use \eqref{eq:likt}
and~\eqref{eq:likchi}, \emph{mutatis mutandis,} to compute the
likelihoods from the published data.


From \eqref{eq:hierpos}--\eqref{eq:hierspr} and the properties of the
multivariate normal distribution, it follows that the marginal
distribution of $\mu_i$ is given by \eqref{eq:hiermoy} and that the
marginal distribution of $\log\sigma_i$ is given by
\eqref{eq:hiersd}\,; therefore, despite the appearances,
\eqref{eq:hiermoy}--\eqref{eq:hiersd} describe the same model as
\eqref{eq:hierpos}--\eqref{eq:hierspr} when the calibrated data are
unknown.

\subsection*{Model implementation and fitting}
\label{sec:model-impl-fitting}


A Bayesian implementation of this model was fitted by MCMC methods,
using the \textsf{Stan}~\cite{stan_development_team_stan_2015}
modeling language through the
\textsf{rstan}~\cite{stan_development_team_rstan:_2014} interface to
\textsf{R}~\cite{r_core_team_r_2015}. The model uses
equations~\eqref{eq:likt} and~\eqref{eq:likchi} to compute the
likelihood of the data and directly implements
equations~\eqref{eq:hiermoy} and~\eqref{eq:hiersd} for series without
calibrated \SpHb{} and~\eqref{eq:hiermoyc} to~\eqref{eq:hierspr} for
series with calibrated \SpHb.

Using~\eqref{eq:normerr} and~\eqref{eq:normerrc}, we also sampled the
relevant parameters of a new study and of a new observation within
this study at each iteration of the MCMC sampling, thus obtaining a
sample representative of the (predictive) distribution of measurement
errors without being constrained by the particulars of any study. This
simulation of the characteristics of the device in a new setting is
the basis of our inferences on its performance.

Since our data (means and log-standard deviations of errors in the
published series) were already more or less centered around 0 and
scaled about 1, we followed
\cite{gelman_prior_2006,gelman_weakly_2008} and choose a
\textsf{Cauchy(0,3)} density as a weakly informative prior
distribution for the location parameters $\mu_m$, $\mu_\delta$ and the
transformed spread parameters $\mu_{ls}$ and $\mu_{lt}$, a half
\textsf{Cauchy(0,3)~T[0,]} for the standard deviations $\sigma_m$,
$\sigma_\delta$, $\sigma_{ls}$ and $\sigma_{lt}$, and a
\textsf{Uniform(-1,1)} distribution for the correlation coefficients
$\rho_p$ and $\rho_s$. This choice allows for a weakly informative
prior distribution robust with respect to a few outlier values without
expressing unreasonable \emph{a prori} beliefs in very large values of
the parameters they model.

The resulting program is available as the \textsf{Model.stan}
additional file\,; it is also part of the the \textsf{noweb} source of
the present paper (see the additional file \textsf{README} for
instructions).

The convergence of the \textsf{MCMC} chains was checked by visual
assessment of the \textsf{MCMC} traces (see additional files
\textsf{Check1.pdf}, the ratios of MCMC standard deviation to standard
deviation for each parameter of the model (see additional file
\textsf{F1Summary.pdf}) and the chain convergence indicator
$\widehat{\mathrm{R}}$ (see~\cite{gelman_bayesian_2013}). The quality
of the model was assessed by placing each observed quantity in the
\emph{a posteriori} distribution of the parameter it estimates (see
additional file \textsf{Check2.pdf}).

\subsection*{Diagnostic impact assessment}
\label{sec:diagn-impact-assessm}

We used the bias and standard deviation values created during model parameter estimation to assess the impact of measurement errors in terms of decision errors. We postulated that the true values \tHb{} of hemoglobin concentration were uniformly distributed on the [4~12] g/dL range.

Let $f$ the density of the measurement error $E$ (whose realizations
are the $e_{i,j,k}$ observations whose mean and standard deviation
estimates are reported), and $g$ the density of \tHb{} ($F$ and $G$ being
their respective distributions). The probability of observing a
measurement \SpHb{} lower than some threshold $t$ (a ``positive'' reading
in our case) is\,:

\begin{align}
\Pr(\SpHb<t) & = \Pr(\tHb+E<t) \nonumber \\
& = \int_x\Pr(x+E<t)\,g(x)\,dx \nonumber \\
& = \int_x\Pr(E<t-x)\,g(x)\,dx \nonumber \\
& = \int_x\left(\int_{e<t-x}\!f(e,x)\,de\right)\,g(x)\,d(x) \nonumber \\
& = \int_x\int_{-\infty}^{t-x}\!f(e,x)\,de\,g(x)\,dx \label{eq:PrPq}
\end{align}

Similarly, the probability of a ``true positive'' is\,:

\begin{align}
\Pr(\SpHb<t\wedge{}\tHb<t) & = \int_{x<t}\int_{-\infty}^{t-x}\!f(e,x)\,de\,g(x)\,dx \label{eq:PrTPq}
\end{align}

Since we modeled errors independent of ``true'' values \tHb, these expressions simplify in\,:

\begin{align}
  \Pr(\SpHb<t) & = \int_x F(t-x)\,g(x)\,dx \label{eq:PrP} \\
  \Pr(\SpHb<t\wedge{}\tHb<t) & = \int_{-\infty}^t F(t-x)\,g(x)\,dx \label{eq:PrTP}
\end{align}

The probability of a ``positive'' case being $G(t)$ by definition, \eqref{eq:PrP} and~\eqref{eq:PrTP} are sufficient to compute
the sensitivity, specificity and positive and negative predictive values.

The diagnostic impact of measurement errors depends on the
distribution of the true values \tHb. For reasons discussed below, we
choose to assess this impact by postulating a uniform distribution of
\tHb{} on a range spanning the clinically useful range of threshold
values. According to the literature, this range is about 6 to 10
g/dL~\cite{carson_transfusion_2012, carson_outcomes_2013,
  _argumentaire_2014}. Therefore, our impact assessment used an
uniform distribution over the range from 4 to 12~g/dL.

%%%%%%%%%%%%%%%%%%%%%%%%%%%%
%% Results and discussion %%
%%

\section*{Results}
\label{sec:results}

<<CreateData, echo=FALSE, results="hide">>=

RawData <-
structure(list(Series = structure(c(3L, 7L, 17L, 18L, 1L, 6L, 
5L, 4L, 8L, 21L, 30L, 9L, 11L, 12L, 26L, 25L, 28L, 29L, 27L, 
19L, 20L, 16L, 14L, 13L, 15L, 22L, 31L, 32L, 33L, 34L, 23L, 24L, 
2L, 10L), .Label = c("Applegate 2012", "Awada 2015-Precision", 
"Berkow 2011", "Butwick 2012-24h", "Butwick 2012-postop", "Butwick 2012-preop", 
"Causey 2011", "Colquhoun 2012", "Dewhirst 2013", "Frasca 2015", 
"Giraud 2013", "Isosu 2013", "Kim 2014-BSSO", "Kim 2014-Lefort", 
"Kim2014 post", "Kim 2014-pre", "Lamhaut 2011", "Miller 2011", 
"Miyashita 2014-R1-25", "Miyashita 2014-R1-25a", "Park 2012", 
"Patino 2014", "Saito 2015-Dilution", "Saito 2015-Transfusion", 
"Skelton 2013-postop", "Skelton 2013-preop", "Toyoda 2014-tHbHigh", 
"Toyoda 2014-tHbLow", "Toyoda 2014-tHbMed", "Vos 2012", "Yamaura 2014-0-1", 
"Yamaura 2014-1-2", "Yamaura 2014-2-3", "Yamaura 2014-3-"), class = "factor"), 
    N = c(29, 25, 44, 20, 91, 50, 50, 50, 20, 40, 30, 45, 53, 
    92, 137, 137, 21, 155, 49, 71, 73, 52, 52, 52, 52, 140, 115, 
    30, 18, 12, 24, 24, 83, 41), MeanError = c(-0.3, -0.3, 0, 
    0.3, 0.5, 1.2, 0.1, 1.4, -1.3, 0.9, -0.2, -0.1, 1, 0.2, 0.6, 
    1.6, 1.2, -0.2, -1, 0.6, 0.68, 0.12, 0.07, -0.09, -0.9, 0.4, 
    0.33, -0.31, -0.59, -0.53, 1.43, 1.1, 0, -0.4), SDError = c(1.046, 
    1.046, 1.403, 1.786, 1.429, 1.071, 1.276, 0.995, 1.939, 1.327, 
    1.02, 1.48, 1.199, 1.505, 1.48, 1.556, 1.1, 1.3, 1.1, 0.96, 
    1.02, 1.09, 0.944, 0.985, 0.849, 1.276, 1.41, 1.24, 1.11, 
    0.87, 1.24, 1.23, 0.791, 1.4), lLOA = c(-2.4, -2.3, -2.8, 
    -3.2, -2.3, -0.9, -2.4, -0.6, -5.1, -1.7, -2.2, -3, -1.4, 
    -2.8, -2.3, -1.5, -0.956, -2.748, -3.156, -1.2816, -1.3192, 
    -2.03, -1.78, -2.02, -2.57, -2.1, -2.434, -2.74, -2.766, 
    -2.235, -1, -1.311, -1.6, -3.144), uLOA = c(1.7, 1.8, 2.7, 
    3.8, 3.3, 3.3, 2.6, 3.3, 2.5, 3.5, 1.8, 2.8, 3.3, 3.1, 3.5, 
    4.6, 3.356, 2.348, 1.156, 2.4816, 2.6792, 2.26, 1.92, 1.84, 
    0.76, 2.9, 3.094, 2.12, 1.586, 1.175, 3.86, 3.511, 1.5, 2.344
    )), .Names = c("Series", "N", "MeanError", "SDError", "lLOA", 
"uLOA"), row.names = c(NA, 34L), class = "data.frame")
CorrectedData <-
structure(list(Series = structure(c(14L, 20L, 21L, 26L, 34L), .Label = c("Berkow 2011", 
"Causey 2011", "Lamhaut 2011", "Miller 2011", "Applegate 2012", 
"Butwick 2012-preop", "Butwick 2012-postop", "Butwick 2012-24h", 
"Colquhoun 2012", "Park 2012", "Vos 2012", "Dewhirst 2013", "Giraud 2013", 
"Isosu 2013", "Skelton 2013-preop", "Skelton 2013-postop", "Toyoda 2014-tHbLow", 
"Toyoda 2014-tHbMed", "Toyoda 2014-tHbHigh", "Miyashita 2014-R1-25", 
"Miyashita 2014-R1-25a", "Kim 2014-pre", "Kim 2014-Lefort", "Kim 2014-BSSO", 
"Kim2014 post", "Patino 2014", "Yamaura 2014-0-1", "Yamaura 2014-1-2", 
"Yamaura 2014-2-3", "Yamaura 2014-3-", "Saito 2015-Dilution", 
"Saito 2015-Transfusion", "Awada 2015-Precision", "Frasca 2015"
), class = "factor"), NCorrected = c(71, 71, 73, 140, 41), MeanCorrectedError = c(-0.7, 
0.15, 0.16, 0.1, -0.3), SDCorrectedError = c(1.1, 0.57, 0.77, 
1.2, 1.1)), .Names = c("Series", "NCorrected", "MeanCorrectedError", 
"SDCorrectedError"), row.names = c("14", "20", "21", "26", "34"
), class = "data.frame")

@ 

The literature review led us to select 21
papers~\cite{berkow_continuous_2011, causey_validation_2011,
  lamhaut_comparison_2011, miller_comparison_2011,
  applegate_evaluation_2012, butwick_non-invasive_2012,
  colquhoun_ability_2012, park_accuracy_2012, vos_accuracy_2012,
  dewhirst_accuracy_2013, giraud_comparison_2013,
  isosu_validation_2013, sjostrand_use_2013, kim_continuous_2014,
  miyashita_improved_2014, patino_trending_2014,
  toyoda_evaluation_2014, yamaura_effects_2014, awada_continuous_2015,
  frasca_continuous_2015, saito_accuracy_2015} reporting
\Sexpr{nrow(RawData)} distinct estimations of the mean and standard
deviation of measurement error\,; among these, four
papers~\cite{isosu_validation_2013, miyashita_improved_2014,
  patino_trending_2014, frasca_continuous_2015} report the characteristics of measurement
error after initial calibration in five series.  The data
extracted from the literature are listed in table~\ref{tab:Données}

\subsection*{Model fit}
\label{sec:model-fit}

In the text, posterior distributions are summarized as mean$\pm$sd (credible interval) unit\,; the bounds of the credible intervals are the .025 and .975 quantiles. The full set of summary statistics for the MCMC sample can be found in the \textsf{F1Summary} additional file.

\subsubsection*{Analysis of raw SpHb measurement errors}

<<BiasCorrectionModel, echo=FALSE, results="hide">>=

M1<-"
// Masimo. Suggestions by Ian R White

// Note : the series to which data and parameters relate to are denoted by
// suffixes :
//	_s : simple series (without calibrated SpHb) (29 series)
//	_r : uncalibrated data fom studies with calibrated SpHb (5 series)
//	_c : calibrated data from series with calibrated SpHb (5 series)

// For each series, we know :
//	- N : sample size,
//	- M : mean of errors (SpHb-tHb) = bias,
//	- SD : standard deviation of errors.

data {
  int	NEt_s; 		// Number of simple series
  int	NEt_c; 		// Number of series with calibrated SpHb
  int	N_s[NEt_s];	// Sample size, simple series
  vector[NEt_s]	M_s;	// Mean errors, simple series
  vector[NEt_s]	SD_s;	// Std. dev. simple series
  int	N_r[NEt_c];	// Sample size of uncalibrated SpHb, series with...
  vector[NEt_c]	M_r;	// Mean uncalibrated errors, series with calibrated SpHb
  vector[NEt_c]	SD_r;	// Std. dev. uncalibrated errors, ditto
  int	N_c[NEt_c];	// Sample size of calibrated errors, ditto...
  vector[NEt_c]	M_c;	// Mean calibrated errors, ditto.
  vector[NEt_c] SD_c;	// Std. dev calibrated errors, ditto
  int	SinA[NEt_s];	// Index of simple series in the original set
  int	CinA[NEt_c];	// Index of series with calibrated data in the original set
}

parameters {
  // Series-level parameters
  // Simple series (without calibrated SpHb errors)
  real 		mu_s[NEt_s];	// Series-level mean errors
  real<lower=0>	sigma_s[NEt_s];	// Series-level std.dev. of errors
  // Series with both raw and calibrated SpHb errors
  real		mu_r[NEt_c];	// Series-level mean uncalibrated errors
  real<lower=0>	sigma_r[NEt_c];	// Series-level std. dev. uncalibrated errors
  real		delta[NEt_c];	// Series level difference of mean uncalibrated
  				// and calibrated SpHb errors
  real<lower=0, upper=sqrt(2)>	theta[NEt_c];	// Series-level ratio of
  				// std.devs of uncalibrated and calibrated errors.
  // Global parameters
  real		mu_m;		// Mean of the distribution of mu_s and mu_r
  real<lower=0>	sigma_m;       	// Standard deviation of this distribution
  real		mu_delta;	// Mean of the distribution of delta
  real<lower=0>	sigma_delta;	// Standard deviation of this distribution.
  real<lower=-1, upper=1>	rho_p;	// Correlation coefficient
    					//of mu_r and delta
  real		mu_ls;		// Mean of the distribution of the logs of
  				// sigma_s and sigma_r
  real<lower=0>	sigma_ls;	// Standard deviation of this distribution
  real		mu_ltheta;	// Mean of the distribution of scaled-logit(theta)
  real<lower=0>	sigma_ltheta;	// Standard deviation of this distribution.
  real<lower=-1, upper=1>	rho_ls;	// Correlation of log(sigma_r)
  					// and scaled-logit(theta)
}

transformed parameters {
  // Parameters of the global position parameters distribution
  vector[2]	Mu_p;
  matrix[2,2]	Sigma_p;
  vector[2]	Mu_ls;
  matrix[2,2]	Sigma_ls;
  // Vector form of the series-level parameters for series with calibrated SpHb
  vector[2]	mu_pos[NEt_c];
  vector[2]	mu_spr[NEt_c];
  // Series-level parameters of the calibrated SpHb errors.
  real		mu_c[NEt_c];
  real		sigma_c[NEt_c];
  // Vector/matrix form of the global parameters
  Mu_p[1] <- mu_m;
  Mu_p[2] <- mu_delta;
  // Put the global parameters in vector/matrix form.
  Sigma_p[1,1] <- square(sigma_m);
  Sigma_p[1,2] <- sigma_m*sigma_delta*rho_p;
  Sigma_p[2,1] <- Sigma_p[1,2];
  Sigma_p[2,2] <- square(sigma_delta);
  Mu_ls[1] <- mu_ls;
  Mu_ls[2] <- mu_ltheta;
  Sigma_ls[1,1] <- square(sigma_ls);
  Sigma_ls[1,2] <- sigma_ls*sigma_ltheta*rho_ls;
  Sigma_ls[2,1] <- Sigma_ls[1,2];
  Sigma_ls[2,2] <- square(sigma_ltheta);
  for (i in 1:NEt_c) {
    // Put the parameters of the series with calibrated SpHb errors in
    // vector/matrix form
    mu_pos[i][1] <- mu_r[i];
    mu_pos[i][2] <- delta[i];
    mu_spr[i][1] <- log(sigma_r[i]);
    mu_spr[i][2] <- log(theta[i]/(sqrt(2)-theta[i]));
    // Transform back the parameters of calibrated SpHb series
    mu_c[i]<-mu_r[i]+delta[i];
    sigma_c[i]<-sigma_r[i]*theta[i];
  }
}

model {
  // Quantités temporaires
  vector[NEt_s]	T_s;	//For likelihood of mean errors, simple series
  vector[NEt_s]	C_s;	// For likelihood of standard deviations, simple series
  vector[NEt_c]	T_r;	// For likelihood of mean uncalibrated (raw) errors,
  			// series with calibrated SpHb
  vector[NEt_c]	C_r;	// For likelihood of standard deviation of uncalibrated
  			// errors, series with calibrated SpHb
  vector[NEt_c]	T_c;	// For likelihood of mean calibrated errors,
  			// series with calibrated SpHb
  vector[NEt_c]	C_c;	// For likelihood of standard deviation of calibrated
  			// errors, series with calibrated SpHb
  // Intermediate quantities
  for (i in 1:NEt_s) {
    T_s[i] <- sqrt(N_s[i]-1)*(M_s[i]-mu_s[i])/SD_s[i];
    C_s[i] <- (N_s[i]-1)*square(SD_s[i]/sigma_s[i]);
  }
  // T_s <- rNm1_s*(M_s-mu_s)/SD_s;
  // C_s <- Nm1_s*square(sigma_s/SD_s);
  for (i in 1:NEt_c) {
    T_r[i] <- sqrt(N_r[i]-1)*(M_r[i]-mu_r[i])/SD_r[i];
    C_r[i] <- (N_r[i]-1)*square(SD_r[i]/sigma_r[i]);
    T_c[i] <- sqrt(N_c[i]-1)*(M_c[i]-mu_c[i])/SD_c[i];
    C_c[i] <- (N_c[i]-1)*square(SD_c[i]/sigma_c[i]);
  }
  // Priors
  increment_log_prob(cauchy_log(mu_m,0,3));
  increment_log_prob(cauchy_log(sigma_m,0,3)); //T[0,]);
  increment_log_prob(cauchy_log(mu_delta,0,3));
  increment_log_prob(cauchy_log(sigma_delta,0,3)); //T[0,]);
  increment_log_prob(uniform_log(rho_p,-1,1)); // pro forma
  increment_log_prob(cauchy_log(mu_ls,0,3));
  increment_log_prob(cauchy_log(sigma_ls,0,3)); //T[0,]);
  increment_log_prob(cauchy_log(mu_ltheta,0,3));
  increment_log_prob(cauchy_log(sigma_ltheta,0,3)); //T[0,]);
  increment_log_prob(uniform_log(rho_ls,-1,1));
  // Series-level parameters
  // Simple series
  increment_log_prob(normal_log(mu_s,mu_m, sigma_m));
  for (i in 1:NEt_s) {
    increment_log_prob(normal_log(log(sigma_s[i]),mu_ls, sigma_ls));
  }
  // Series with calibrated SpHb errors
  increment_log_prob(multi_normal_log(mu_pos,Mu_p,Sigma_p));
  increment_log_prob(multi_normal_log(mu_spr,Mu_ls,Sigma_ls));
  // Data likelihood
  for (i in 1:NEt_s) {
    increment_log_prob(student_t_log(T_s[i],N_s[i]-1,0,1));
    increment_log_prob(chi_square_log(C_s[i],N_s[i]-1));
  }
  for (i in 1:NEt_c) {
    increment_log_prob(student_t_log(T_r[i],N_r[i]-1,0,1));
    increment_log_prob(chi_square_log(C_r[i],N_r[i]-1));
    increment_log_prob(student_t_log(T_c[i],N_c[i]-1,0,1));
    increment_log_prob(chi_square_log(C_c[i],N_c[i]-1));
  }
}

generated quantities {
  // Series-level parameters, in the original order
  real	mu[NEt_s+NEt_c];
  real<lower=0>	sigma[NEt_s+NEt_c];
  vector[2]	new_pos;
  vector[2]	new_spr;
  real  bias_new;
  real  sigma_new;
  real  error_new;
  real  sq_error_new;
  real  abs_error_new;
  // real  mean_sigma;
  real  delta_new;
  real  theta_new;
  real  bias_c_new;
  real  sigma_c_new;
  real  error_c_new;
  real  sq_error_c_new;
  real  abs_error_c_new;
  // real  mean_theta;
  // store back the (uncalibrated) parameters in the original order
  for (i in 1:NEt_s) {
    mu[SinA[i]] <- mu_s[i];
    sigma[SinA[i]] <- sigma_s[i];
  }
  for (i in 1:NEt_c) {
    mu[CinA[i]] <- mu_r[i];
    sigma[CinA[i]] <- sigma_r[i];
  }
  // Sampling for an new observation
  new_pos<-multi_normal_rng(Mu_p, Sigma_p);
  new_spr<-multi_normal_rng(Mu_ls, Sigma_ls);
  // New uncalibrated error
  bias_new<-new_pos[1];
  sigma_new<-exp(new_spr[1]);
  error_new<-normal_rng(bias_new,sigma_new);
  sq_error_new<-square(error_new);
  abs_error_new<-fabs(error_new);
  // New calibrated error
  delta_new<-new_pos[2];
  theta_new<-sqrt(2)/(1+exp(-new_spr[2]));
  bias_c_new<-bias_new+delta_new;
  sigma_c_new<-sigma_new*theta_new;
  error_c_new<-normal_rng(bias_c_new,sigma_c_new);
  sq_error_c_new<-square(error_c_new);
  abs_error_c_new<-fabs(error_c_new);
  // TODO : mean_sigma, mean_theta ? There is no ``nice'' analytic expression
}
"
## Code compilation, once and for all (long...)
## Only way known to man to get stan to SHUT THE F*CK UP !!
sink(file="/dev/null")
SM1 <- stan_model(model_code=M1, model_name="ME1")
## This gives sometimes an incomprehensible warning
sink()

@ 

<<ModelDump, echo=FALSE, results="hide">>=
## Create the separate model file required by some reviewers.
cat(M1, file="Model.stan")
@ 

<<Fit1, echo=FALSE, results="hide", warning=FALSE, message=FALSE>>=
## Data <- c(list(NEt=nrow(RawData)),
##     with(RawData, list(Npts=N, M=MeanError, SD=SDError)),
##     list(NEt_c=nrow(CorrectedData)),
##     list(Refs=match(as.character(CorrectedData$Series),
##              as.character(RawData$Series))),
##     with(CorrectedData, list(Npts_c=NCorrected, M_c=MeanCorrectedError,
##                              SD_c=SDCorrectedError)))
Data<-local({
    S<-RawData[is.na(match(RawData$Series,CorrectedData$Series)),]
    C<-merge(RawData,CorrectedData,by="Series")
    ## Keep original (helps further restitution)
    C <- C[match(CorrectedData$Series, C$Series),]
    c(list(NEt_s=nrow(S), NEt_c=nrow(C),
           SinA=match(S$Series,RawData$Series),
           CinA=match(C$Series,RawData$Series)),
      as.list(with (S, data.frame(N_s=N, M_s=MeanError, SD_s=SDError))),
      as.list(with(C, data.frame(N_r=N, M_r=MeanError, SD_r=SDError,
                                 N_c=NCorrected, M_c=MeanCorrectedError,SD_c=SDCorrectedError))))
})
## Attempt at reproductibility (but still machine-dependent!)
set.seed(1848)
## Only way known to man to get stan to SHUT THE F*CK UP !!
sink(file="/dev/null")
F1 <- sampling(SM1, data=Data, iter=20000,thin=10,
               control=list(adapt_delta=0.95, max_treedepth=12),
               pars=c("mu","sigma","delta","theta","mu_m","sigma_m",
                      "mu_delta","sigma_delta","mu_ls","sigma_ls",
                      "mu_c","sigma_c",
                      "rho_p","rho_ls","mu_ltheta","sigma_ltheta",
                      "bias_new","sigma_new","error_new","sq_error_new",
                      "abs_error_new","delta_new","theta_new","bias_c_new",
                      "sigma_c_new","error_c_new","sq_error_c_new",
                      "abs_error_c_new"))
Mm1 <- monitor(F1)
sink()
@ 

The population-level results of the model fitting for raw \SpHb{}
measurement errors are depicted in figure~\ref{fig:Figure1} and
summarized in table~\ref{tab:Res1}\,; table~\ref{tab:Res2} summarizes
predictive error results, i.~e.~bias and standard deviation in a new
study (new setting), and mean error, squared error and absolute error
for an new observation.

The overall mean error (bias) of raw \SpHb{} has mean \Sexpr{OutVal("mu_m")}~g/dL\,; the measurement error of raw \SpHb{} is distributed around this mean with log-standard deviation \Sexpr{OutVal("mu_ls")} g/dL.

The mean expected bias (systematic error expected in a new study) is
\Sexpr{OutVal("bias_new")} g/dL.  The mean expected error (new
measurement error in a new study) is \Sexpr{OutVal("error_new")} g/dL,
whereas the mean expected absolute error is
\Sexpr{OutVal("abs_error_new")} g/dL, and the root of the mean
quadratic expected error is
\Sexpr{sprintf("%4.2f",sqrt(Mm1["sq_error_new","mean"]))} g/dL.

\subsubsection*{Impact of calibration}

The population-level estimates of the impact of calibration are
presented in table~\ref{tab:Res3} and the simulation-based estimates
of the resulting measurement errors are presented in
table~\ref{tab:Res4}, which also reports the expected bias correction
and expected ratio of raw and calibrated standard deviations
(inflation/deflation factor).

<<MiniChunkPrTheta, echo=FALSE, result="hide">>=
## Nécessaire pour pouvoir faire un sprintf() : expression trop complexe
## pour une \Sexpr...
PrTheta <- sprintf("%5.3f",
                 local({ V <- c(extract(F1,"theta_new")[[1]]) ;
                         sum(V>1)/length(V) }))
@ 

One notes that, whereas the bias correction is almost systematically
negative (\Sexpr{OutVal("mu_delta")} g/dL), the impact of calibration
on standard error and expected errors is modest (the mean expected
absolute error is
% \Sexpr{sprintf("%4.2f", Mm1["abs_error_c_new", "mean"])}
\Sexpr{OutVal("abs_error_c_new")} g/dL,
  which is not much less than in the non-calibrated case), and has a
  non-negligible probability of enlarging the standard error
  (actually, for a new study, $\Pr(\theta>1)\approx$\Sexpr{PrTheta}).

\subsection*{Estimation of clinical impact}
\label{sec:estim-clin-impact}

<<ComputeImpact, echo=FALSE, results="hide">>=
## Compute summaries of diagnostic indices
ComputeImpact <- function(fit,th,l,u,corrected=FALSE) {
    ## Computation for one threshold
    foo <- function(fit,t,l,u, corrected) {
        if(corrected) {
            B<-c(extract(fit,"bias_c_new")[[1]])
            S<-c(extract(fit,"sigma_c_new")[[1]])
        }
        else {
            B<-c(extract(fit,"bias_new")[[1]])
            S<-c(extract(fit,"sigma_new")[[1]])
        }
        ## Functions computing the elements of diagnostic value
        fTP <- Vectorize(function(t,m,s,l,u)
            integrate(Vectorize(function(x)pnorm(t-x,m,s)*dunif(x,l,u)),
                      l, t)$value)
        fFP <- Vectorize(function(t,m,s,l,u)
            integrate(Vectorize(function(x)pnorm(t-x,m,s)*dunif(x,l,u)),
                      t, u)$value)
        ## Computations stricto sensu
        TP <- fTP(t,B,S,l,u)
        FP <- fFP(t,B,S,l,u)
        P <- TP+FP
        N <- 1-P
        D <- punif(t,l,u)
        Dbar <- 1-D
        FN <- D-TP
        TN <- N-FN ## Equivalently TN <- D.bar-FP
        ## Diagnostic indices, in a data frame
        R <- data.frame(Se=TP/D, Sp=TN/Dbar, PPV=TP/P, NPV=TN/N,
                        Acc=TP+TN, Err=FP+FN)
        ## Summaries
        S <- rbind(apply(R,2,mean,na.rm=TRUE),
                   apply(R,2,sd,na.rm=TRUE),
                   apply(R,2,
                         function(x)quantile(x,c(0.025,0.25,0.5,0.75,0.975),
                                             na.rm=TRUE)))
        dimnames(S)[[1]][1:2] <- c("mean","sd")
        return(S)
    }
    ## Function for all the thresholds
    bar <- sapply(th, function(t) foo(F1,t,4,12,corrected), simplify="array")
    dimnames(bar)[[3]]<-th
    return(bar)
}
## Output a data frame of the summaries
FormatImpact<-function(bar) {
    gee <- do.call(rbind,
                   lapply(dimnames(bar)[[2]],
                          function(i)data.frame(Id=i,
                                                Th=as.numeric(dimnames(bar)[[3]]),
                                                as.data.frame(t(bar[,i,]),
                                                              check.names=FALSE),
                                                check.names=FALSE)))
    return(gee)
}
## Application
set.seed(18150618)
Impact <- ComputeImpact(F1,6:10,4,12,corrected=FALSE)
Impact_c <- ComputeImpact(F1,6:10,4,12,corrected=TRUE)
@ 

The decisional impact of measurement errors of raw \SpHb{} is summarized
in table~\ref{tab:CI} in terms of sensitivity, specificity, positive
and negative predictive values (conditional probabilities) as well as
accuracy and probability of a decision error (absolute
probabilities)\,; these results are illustrated in
figure~\ref{fig:Figure3}. Similarly, the table~\ref{tab:CI_c} and the
figure~\ref{fig:Figure4} summarize the diagnostic impact of
measurement errors of calibrated \SpHb. The resultant risks of decision
errors and their credible regions are graphically compared in
figure~\ref{fig:Figure5}.

\section*{Discussion}
\label{sec:discussion}

\subsection*{Methods}
\label{sec:methods-disc}

\subsubsection*{Modeling}
\label{sec:modeling-disc}

\paragraph{Study-level modeling}
\label{sec:study-level-modeling-disc}

A mixed-model meta-analysis requires the estimation of one study-level
parameter per data point, plus any population-level parameters
necessary to the model (in our case, population level mean and
standard deviation or, in the case of \cSpHb, differences with \SpHb{}
means and ratios to the \SpHb{} standard deviation). This is true both
for frequentist, ML-based, estimation and for Bayesian model
fitting. Therefore, published meta-analyses usually do not allow for
checking of their assumptions on which estimations and inferences are
based on the sole basis of published data.

In our case, equations~\eqref{eq:likt} and~\eqref{eq:likchi} are
crucial. The former is uncontroversial\,: this result is known to be
asymptotically true for any sample of independent and identically
distributed observation sampled from a distribution for which the
central limit theorem holds\,; its rate of convergence is known to
be good enough for almost any ``large'' sample (one finds often $N>30$
in common practice in applied statistics), and often considered
sufficient for ``reasonably'' distributed small samples.

The latter is valid only for i.i.d. samples of normally distributed
variables. We are not aware of any general asymptotic results
concerning the estimation of variability parameters. This scarceness
of general results, already noted by~\cite{kim_accuracy_2014} has also
motivated a recent paper by
Nakagawa~{\em\&~al.}~\cite{nakagawa_meta-analysis_2015}, where the
authors build tools for meta-analytic estimation of variability\,; the
relevant tool for their question being the Coefficient of Variation,
and ratios thereof, they derive the relevant estimators and their
properties.

Their work is based on an unbiased estimator of the log of the standard deviation $\sigma$\,:
\[
\widehat{\log{\sigma}}\,=\,\log{s}+\frac{1}{2(n-1)}
\]

This equality can be derived from the left-hand side
of~\eqref{eq:likchi}. The authors add\,: {\em It is assumed that with
  a large sample size and sufficiently large value of $\sigma$,
  $\log\sigma$ is normally distributed with variance
  $s^2_{\log\sigma}$}. They support this assumption by referencing a
1987 paper by Raudenbush~{\em\&} Bryk, which indeed derive a
large-sample theory for this case (\cite{raudenbush_examining_1987},
pp 250-1). Unfortunately, this paper also states that {\em``First, the
  underlying data must be assumed normally distributed, an assumption
  which can be checked by conventional methods''}. ({\em
  ibid.},~p.~252).

In other words, the validity of~\eqref{eq:likchi} depends on the
accuracy and rate of convergence of $\log{s}-\log\sigma$ to a
normal. We are not aware of any analytic or simulation convergence
results for this quantity, but the convergence rate of a $\chi^2_n$
distribution to a normal is known to be slow.

Since the individual data are unavailable by hypothesis in a
meta-analytic context, the normality of the distribution of these data
cannot be ``checked''. The rate of asymptotic convergence to normality
being unknown, the assumption of normality of individual data is a
strong necessity of validity of our modeling.

We are not aware of any other literature pertinent to the meta-analytic estimtion of variability.

\paragraph{Population-level modeling}
\label{sec:popul-level-model-disc}

The modeling of means (equation ~\eqref{eq:hiermoy}) is the \emph{de facto} standard in meta-analysis. The modeling of standard deviations (equation~\eqref{eq:hiersd}) is less so\,:

By analogy with the sampling distribution of the variance of
identically sized normal samples, a gamma distribution was a
``natural'' candidate for this modeling. However, the interpretation
of its parameters was delicate, and the elicitation of priors to these
parameters even more so. Therefore, we choose to use a lognormal model of the standard deviations population. The point of this choice was to get a parametrization allowing easy interpretation and easy prior elicitation.

We also modeled $\mu_i$ independent of $\sigma_i$\,; this assumption
simplifies programming, and appears reasonable\,: in the original
data, the correlation of biases and standard deviations is
\Sexpr{format(with(Data, cor(c(M_s,M_r),c(SD_s,SD_r))), digits=2)}
(similarly, the correlation of mean \cSpHb{} and their standard
deviations is \Sexpr{format(with(Data, cor(M_c,SD_c)), digits=2)},
with only 3 d.f.).

\paragraph{Modeling of calibrated SpHb}

The rationale for modeling \cSpHb{} as we did has been exposed
\emph{supra}. We could have also used a single model, using
only~\eqref{eq:hierpos} and~\eqref{eq:hierspr} and treating the
(hypothetical) values of \cSpHb{} in studies not reporting it as
missing data (supplementary parameters to the model). The results
should be equivalent, but the programming would have been more
awkward.

\paragraph{Prior distributions}
\label{sec:priors-disc}

We needed to give our hyperparameters a proper prior distribution, in
order to get proper posterior distributions and to be able to use the
log-posterior samples to estimate a Bayes factor. However, we had very
little information on the distribution of our subject of interest
before reading the relevant papers\,; therefore, we choose to use
weakly informative priors. Centering them on 0 was
uncontroversial. The difficulty was in the choice of shape and scale.

It has been noted that the common ${\cal N}(0,V^2)$ for some very large
standard deviation $V$, often used as a ``weakly informative'' prior distribution,
expresses a prior belief of absolute values larger than $V$ of about
0.32. Choosing an unreasonably high value of $V$ is hardly
defensible in face of the subject matter.

Our choice of priors was remotely inspired by the work of
Gelman{\em~\&~al.}~\cite{gelman_prior_2006, gelman_weakly_2008} and we
borrowed their proposed functional form, except for correlation
coefficients where a \textsf{Uniform}(-1,1) was a natural choice.

\subsubsection*{Clinical impact assessment}
\label{sec:clin-impact-assessm-disc}

We choose to report the clinical performance of the device by the
(absolute) probability of a (potential) decision error\,; this index
seemed more clinically intepretable and useable than specificities and
sensitivities (which can be traded off against one another by the
choice of threshold), which are conditional probabilities.

Postulating the independence of values of measured variable and
measurement error allowed us to use~\eqref{eq:PrP}
and~\eqref{eq:PrTP}, which can be simply computed, at least with our
choice of population distribution of the variable, with a standard
numerical integration routine.

They can even be explicitly solved in some cases\,: for example, a
normal density of values and a normal density of errors convolve to a
normal density, which can be trivially used to compute the probability
of errors. However, this model would not have reasonable medical
support in our case.

Without this postulate, the multiple integrals~\eqref{eq:PrPq} and
\eqref{eq:PrTPq} are much more problematic to compute numerically, and
a better solution would probably be to estimate them by one form or
another of Monte~Carlo integration.

We had also to choose a range of ``useful'' values to assess the potential clinical impact of the measurement errors.
\begin{itemize}
\item It is obvious that real values quite far from the decision
  threshold do not contribute to false positive/negative (the
  probability of a large error is small).
\item On the other hand, a small region quite close to the decision
  threshold overstates the risk of false results. For example, with a
  symmetric error density, given a threshold $T$ in a study $i$ with
  average bias $\mu_i$, the rate of false negative a test region
  $\left(T+\mu_i+\epsilon~T+\mu_i+2\epsilon\right)$ would have a limit
  of $\frac{1}{2}$ for $\epsilon\rightarrow{}0^+$.
\item Similarly, a strong mode would overstate the importance the
  weight of the region surrounding that mode.
\end{itemize}

The anesthesiological literature shows that a ``reasonable'' region
for transfusion decision threshold is $\left(6~10\right)$ g/dL\,; the
choice of a threshold in this range for a given patient depends on
various domain- and patient-specific factors.

It was therefore necessary to cover this range (with extension to
``likely'' regions), without justification to choose a mode. This led
us to choose the $\left(4~12\right)$ g/dL.

A better choice would have been to model the distribution of \tHb{} of
measurements done for clinical reasons (i. e. excluding the systematic
or calibration measurements). The source papers, however, did not
document this information in any usable form.

\subsection*{Results}
\label{sec:results-disc}

\subsubsection*{Raw \SpHb}
\label{sec:raw-sphb}

The posterior distribution of measurement errors in a new study is
slightly asymmetric around 0 and gives a non-negligible probability to large measurement errors\,; one also notes that the mean absolute expected error is a large fraction of the range of clinically useful range of measurement.

\subsubsection*{Impact of calibration}
\label{sec:impact-calibration-disc}

One notes that the convergence of the estimation of \cSpHb{}-related
parameters by \textsf{MCMC} is more difficult than for raw
\SpHb{}-related ones (smaller \textsf{n\_eff})\,: this might be
accounted for by the very low number of available data\,; only five
series after calibration have been published, which might be the
absolute minimal sample size for estimating variability.

One also notes that the mean calibrated measurement error is
negative. This might have a natural explanation\,: the calibration is
made at the beginning of an intervention, when \SpHb{} is, in general,
normal for the patient, whereas the clinically useful measurements are
done during intervention, when \SpHb{} might have been lowered by
surgical hemorrhage and subsequent perfusion. Several
authors~\cite{applegate_evaluation_2012, park_accuracy_2012,
  vos_accuracy_2012, giraud_comparison_2013, kim_continuous_2014} have
reported, with various levels of precision, a relation between (true)
hemoglobin concentration and measurement error\,; this might explain why the
correction, computed on a high-hemoglobin concentration basis, is insufficient
to cancel the actual bias observed in low-hemoglobin concentration conditions.

One notes, however, that none of these papers reporting this value-error relationship gave enough detail to allow modeling\,; our analysis, which is therefore compelled to ignore it, is therefore a simplification of the real situation (but probably not an oversimplification).

\subsubsection*{Use of trends}
\label{sec:use-trends}

Several authors have reported to have used \SpHb{} (or
SpHb$_\text{c}$) in terms of trends in time, allowing them to assess
the need for a reference measurement tHb rather than the need for
transfusion\,; other authors suggested using these trends, but without
reporting actual use. However, these reports were not precise and
consistent enough to allow a modeling of this use without resorting to
correspondence with the original authors for crucial details. Our time
limits precluded such a research.

\subsubsection*{Clinical impact}
\label{sec:clinical-impact-disc}

The probability of a ``false report'' (false positive or false
negative) varies slightly over the range of clinically useful
thresholds\,; however, this probability (13--14\% for raw \SpHb{},
around 13\% for calibrated \SpHb{}) remains clinically problematic\,: it
would affect about one patient out of seven. However, the risk of
``effective clinical decision error'' is probably lower\,: the
hemoglobin concentration is but one input in a complex decision process, whose
analysis on the basis of published information is impossible.

The asymmetry of the diagnostic value curves around the midpoint of the
clinically useful range (figures~\ref{fig:Figure3}
and~\ref{fig:Figure4}) is a consequence of the slight biases of raw
\SpHb{} and calibrated SpHb.

One should note (see figure~\ref{fig:Figure5}) that the risks of
``false reports'' are much more uncertain for calibrated SpHb than for
raw \SpHb{}, a consequence (again) of the very low number of published
studies on calibrated SpHb.

\subsection*{Study limitations}
\label{sec:study-limitations}

The present study has a number of restrictions that limit its significance\,:

\begin{description}
\item[Literature review] The allocated time for our review precluded an
  extensive search for gray literature\,; it also precluded querying
  the original authors for precisions about their results. Limiting a
  meta-analysis to formally published data is known to reinforce
  imprecision.
  
  Similarly, we did not conduct a formal bias risk
  assessment\,; this, however, was of lesser consequence for our
  goals.
  
\item[Study design] We did not compare the proposed monitor and the
  reference method (laboratory measurement) to a common (hypothetical)
  ``gold standard''\,; instead, we assessed the impact of
  \emph{substituting} the monitoring to the reference method in terms
  of clinical decision differences. Since the reference method is the
  current ``clinical gold standard'', it is supposed perfect for
  clinical purposes, and its possible false positives and false
  negatives are \emph{ignored}.
  
  Such a comparison, which might have been be worthy if the proposed
  monitoring had a variability close to the variability of the
  reference method (various sources quote a mean absolute expected
  error in the 0.1--0.3 g/dL range), would need an assessment of the
  reference method, unavailable from published data.
  
\item[Modeling] We didn't even consider fitting a so-called ``fixed
  effects'' model, considering that heterogeneity of published data
  was self-evident.
  
  Lack of time precluded a sensitivity study of the impact of the
  shape of the study-level parameters distribution and most notably of
  the shape of the population-level parameters distribution. Our
  choices seem ``reasonable'', but their impact has not been
  assessed. Further work should assess these impacts.
  
  Similarly, the impact of a departure from the assumption of
  normality of measurement errors should be systematically assessed,
  both % from a ``mathematical statistics'' perspective 
  analytically and with simulation
  approaches.
  
  Our goals in modeling were limited to the assessment of measurement
  error and its consequences in terms of decisional errors. In
  contrast, the authors of~\cite{kim_accuracy_2014} created a multiple
  regression model allowing them to assess the impact of various
  covariates. This modeling, probably very interesting to
  anesthesiologists and physiologists, was out of our scope of
  assessing the practical usability of the device under examination.
  
  Finally, we did not try to assess the reality of the impact of
  calibration in terms of ``hypothesis testing'' or ``model
  comparison''\,: this question was not in our scope of interest.
\item[Clinical impact estimation] Modeling the clinical consequences
  of ``false reports'' is a much more intricate problem, requiring
  the modelization of a large body of medical knowledge. This question
  was widely out of the limited scope of the present study.
  
  It should be noted that the main result in terms of clinical impact
  is an absolute probability of error rather than a conditional
  probability (such as sensitivity, specificity or predictive values).
\end{description}


%%%%%%%%%%%%%%%%%
%% Conclusions %%
%%

\section*{Conclusions}
\label{sec:conclusions}

This study has shown that\,:
\begin{itemize}
\item Under the assumption of normality, a hierarchical model of
  variability can be built and used to estimate the variability of a
  phenomenon from published aggregate data, without recourse to
  individual data.
\item This estimation can be used to assess the decisional (binary)
  consequences of the variability of the phenomenon of interest.
\item The device of interest has been shown to have a mean absolute
  expected error of
  \Sexpr{OutVal("abs_error_new")} g/dL, which is large when compared
  to the clinically useful range of measurements.
\item The mean measurement error (bias) is
  \Sexpr{OutVal("bias_new")} g/dL, whose 95\% credible interval
  contains 0, and which is negligible compared to the mean absolute
  expected error.
\item This measurement error entails a risk of decision error
  potentially impacting one patient out of seven, which is clinically
  problematic.
\item This risk of ``false report'' is therefore much less a
  consequence of the mean expected error (bias) than a consequence of
  the mean absolute error (variability of the measurement).
\item A calibration of the device using an initial reference
  measurement does not change this situation to any clinically
  relevant extent.
\end{itemize}

The proposed model, whose range of validity remains to be assessed,
allows estimation of the variability-bound decision errors risk of a
measurement from published aggregates\,; in the motivating example of
hemoglobin concentration monitoring, this estimation shows that its
clinical use is problematic.

%%%%%%%%%%%%%%%%%%%%%%%%%%%%%%%%
%% List of abbreviations used %%
%%

%%%%%%%%%%%%%%%%%%%%%%%%%%%%%%%%%%%%%%%%%%%%%%
%%                                          %%
%% Backmatter begins here                   %%
%%                                          %%
%%%%%%%%%%%%%%%%%%%%%%%%%%%%%%%%%%%%%%%%%%%%%%

\begin{backmatter}


%%%%%%%%%%%%%%%%%%%%%%%%%
%% Competing interests %%
%%

\section*{List of abbreviations and symbols}
\label{sec:list-abbr-symb}

\begin{description}
\item[HTA] Health Technology Assessment\,: \emph{``the systematic
    evaluation of the properties and effects of a health technology,
    addressing the direct and intended effects of this technology, as
    well as its indirect and unintended consequences, and aimed mainly
    at informing decision making regarding health
    technologies''}~\cite{INAHTA_htaglossary.net_2015}.
\item[tHb] Hemoglobin concentration as measured by the reference method.
\item[SpHb] Hemoglobin concentration as measured by the device of interest.
\item[$\boldmath{_{\text{c}}}$SpHb] Hemoglobin concentration as measured by the device of
  interest and corrected of initial bias.
\item[LOA] Limits of agreement, a term widely used in methods
  comparison studies. See~\cite{bland_statistical_1986}.
\item[${\cal N}(\mu, \sigma^2)$] denotes a normal density of mean
  $\mu$ and variance $\sigma^2$.
\item[MCMC] Monte-Carlo Markov Chains
\item[ML] Maximum Likelihood
\item[${\cal LN}(\mu, \sigma^2)$] denotes a lognormal density of
  location parameter $\mu$ and spread parameter $\sigma^2$.
\item[${\cal MVN}(\boldsymbol{\mu},\boldsymbol{\Sigma})$] denotes a multivariate normal density of mean vector $\boldsymbol{\mu}$ and variance-covariance matrix $\boldsymbol{\Sigma}$.
\item[$t_n$] denotes a standard Student's $t$ density with $n$ degrees
  of freedom.
\item[$\chi^2_n$] denotes a chi-squared density with $n$ degrees
  of freedom.
\end{description}
  
\section*{Competing interests}
  The authors declare that they have no competing interests.


%%%%%%%%%%%%%%%%%%%%%%%%%%%%
%% Author's contributions %%
%%
\section*{Author's contributions}

Starting from a larger assessment study led by EC and AB, EC designed
the study, extracted the analyzed data, conceived, refined and ran the
probabilistic model, proposed its medical implications and drafted
successive versions of the paper\,; EC, VL and BF searched and
collected the primary data, validated data extraction, criticized the
model, the results and their interpretation\,; AB and LG contributed
to reframing the methods and results in the larger HTA context, and
provided much needed medical criticism and, therefore, a large part of
the discussion.

However, the authors wish to underscore that this paper, as any
scientific paper, results from a team work, where questions and
criticisms of some authors were as important in the development of the
paper as answers from other authors\,; therefore, the authors do not
wish to separate their respective contributions.

%%%%%%%%%%%%%%%%%%%%%%%%%%
%% Author's information %%
%%

\section*{Ethical approval and consent}
\label{sec:ethic-appr-cons}

The present paper illustrates the proposed model with an example using
already-published data. The authors did not check the conformance of
the original papers to the Declaration of Helsinki and relied on the
original papers publishers' checks.

\section*{Standards of reporting}
\label{sec:standards-reporting}

The present paper illustrates the proposed model with an example using
already-published data\,; however, it does not aim to be a
full-fledged systematic review of the motivating case. In consequence,
the authors did not use the PRISMA checklist\,; this is discussed as
one of the study limitations.

\section*{Availability of supporting data}
\label{sec:avail-supp-data}

The data set supporting the results of this article is included within the article as Table~\ref{tab:Données} and its additional file Charpentier~Availability.Rnw, noweb source of the article.

%%%%%%%%%%%%%%%%%%%%%%
%% Acknowledgements %%
%%
\section*{Acknowledgements}
The authors warmly thank Pr Bruno Falissard (Hôpital Paul-Brousse
(AP-HP) and Unité INSERM U669), who declined authorship of this paper
notwithstanding the importance of his contributions, criticisms and
suggestions.

The authors also wish to thank Dr Shinichi Nakagawa, Associate
Professor of Behavioural Ecology, University of Otago,
who was kind enough to send us a copy of his paper unobtainable from
french public universities library system.

The authors wish to thank Dr Ian R White, MRC Biostatistic Unit, and
Pr Sylwia Bujkiewicz, Lecturer in Biostatistics, University of
Leicester, reviewers of earlier versions of the present paper, for
their insightful and helpful comments and suggestions which, among
other enhancements, corrected a serious deficiency of a previous
version of the presented model.

\emph{In memoriam} Jean Charpentier, Aug 9, 1930 --- Sep 7, 2015.

%%%%%%%%%%%%%%
%% Endnotes %%

%% \section*{End notes}
%% \label{sec:end-notes}

\theendnotes

%%%%%%%%%%%%%%%%%%%%%%%%%%%%%%%%%%%%%%%%%%%%%%%%%%%%%%%%%%%%%
%%                  The Bibliography                       %%
%%                                                         %%
%%  Bmc_mathpys.bst  will be used to                       %%
%%  create a .BBL file for submission.                     %%
%%  After submission of the .TEX file,                     %%
%%  you will be prompted to submit your .BBL file.         %%
%%                                                         %%
%%                                                         %%
%%  Note that the displayed Bibliography will not          %%
%%  necessarily be rendered by Latex exactly as specified  %%
%%  in the online Instructions for Authors.                %%
%%                                                         %%
%%%%%%%%%%%%%%%%%%%%%%%%%%%%%%%%%%%%%%%%%%%%%%%%%%%%%%%%%%%%%

% if your bibliography is in bibtex format, use those commands:
\bibliographystyle{bmc-mathphys} % Style BST file : where ?
% Bibliography file (usually '*.bib' )
\bibliography{\Sexpr{gsub("Rnw","bib",basename(current_input()))}}

% or include bibliography directly:
% \begin{thebibliography}
% \bibitem{b1}
% \end{thebibliography}

%%%%%%%%%%%%%%%%%%%%%%%%%%%%%%%%%%%
%%                               %%
%% Figures                       %%
%%                               %%
%% NB: this is for captions and  %%
%% Titles. All graphics must be  %%
%% submitted separately and NOT  %%
%% included in the Tex document  %%
%%                               %%
%%%%%%%%%%%%%%%%%%%%%%%%%%%%%%%%%%%

%%
%% Do not use \listoffigures as most will included as separate files

\section*{Figures}

%% On the fly graph generation for Figures

<<Figure1, echo=FALSE, results="hide">>=
local({
    pdf(file="Figure1.pdf", pointsize=12, width=7, height=9,
        paper="special", title="Charpentier - Figure 1")
    Idx<-grep("mu\\[",dimnames(Mm1)[[1]])
    ## Données du jeu original mis en forme pour forest()
    FD1<-with(RawData,
              data.frame(x=MeanError,
                    ci.lb=lLOA,
                    ci.ub=uLOA,
                    slab=Series))
    ## Tracé des estimations du modèle
    with(FD1, forest(x=x, ci.ub=ci.ub, ci.lb=ci.lb, slab=slab,
                     ylim=c(-5, nrow(FD1)+3), cex=0.8,
                     xlab="Error",
                     main="Bias and error of SpHb"))
    ## Estimateur du biais d'une nouvelle étude.
    addpoly(x=Mm1["bias_new","mean"], ci.lb=Mm1["bias_new","2.5%"],
            ci.ub=Mm1["bias_new","97.5%"], mlab="Bias",
            cex=1, col="white")
    ## Estimateur de l'erreur d'une nouvelle observation
    addpoly(x=Mm1["error_new","mean"], ci.lb=Mm1["error_new","2.5%"],
            ci.ub=Mm1["error_new","97.5%"], mlab="Measurement error",
            cex=1, rows=-3, col="gray")
    dev.off()
})
@ 

<<Figure2, echo=FALSE, results="hide">>=
local({
    pdf(file="Figure2.pdf", pointsize=12, width=7, height=4,
        paper="special", title="Charpentier - Figure 2")
    Idx<-grep("mu_c",dimnames(Mm1)[[1]])
    ## Données du jeu original mis en forme pour forest()
    FD1<-with(CorrectedData,
              data.frame(x=MeanCorrectedError,
                    ci.lb=qt(0.025,NCorrected)*SDCorrectedError+MeanCorrectedError,
                    ci.ub=qt(0.975,NCorrected)*SDCorrectedError+MeanCorrectedError,
                    slab=Series))
    ## Tracé des estimations du modèle
    with(FD1, forest(x=x, ci.ub=ci.ub, ci.lb=ci.lb, slab=slab,
                     ylim=c(-5, nrow(FD1)+3), cex=0.8,
                     xlab="Error",
                     main="Bias and error of calibrated SpHb"))
    ## Estimateur du biais d'une nouvelle étude.
    addpoly(x=Mm1["bias_c_new","mean"], ci.lb=Mm1["bias_c_new","2.5%"],
            ci.ub=Mm1["bias_c_new","97.5%"], mlab="Bias",
            cex=1, col="white", efac=2)
    ## Estimateur de l'erreur d'une nouvelle observation
    addpoly(x=Mm1["error_c_new","mean"], ci.lb=Mm1["error_c_new","2.5%"],
            ci.ub=Mm1["error_c_new","97.5%"], mlab="Measurement error",
            cex=1, rows=-3, col="gray", efac=2)
    dev.off()
})
@ 

<<Figure3, echo=FALSE, results="hide">>=
local({
    pdf(file="Figure3.pdf", pointsize=12, width=7, height=4,
        paper="special", title="Charpentier - Figure 3")
    opar <- par(mfrow=c(1,2),cex=0.7)
    local({
        Th <- as.numeric(dimnames(Impact)[[3]])
        Se <- Impact["mean","Se",]
        Sel <- Impact["2.5%","Se",]
        Seh <- Impact["97.5%","Se",]
        Sp <- Impact["mean","Sp",]
        Spl <- Impact["2.5%","Sp",]
        Sph <- Impact["97.5%","Sp",]
        plot(range(Th),range(c(Se,Sel,Seh,Sp,Sph,Spl)),type="n",main="Raw SpHb",
             xlab="Threshold", ylab="Index")
        lines(Th, Se, pch=1, type="b",
              col=rgb(0, 0, 255, alpha=255, maxColorValue=255))
        polygon(c(Th,rev(Th)), c(Sel,rev(Seh)), border=FALSE,
                col=rgb(0, 0, 255, alpha=63, maxColorValue=255))
        lines(Th, Sp, pch=2, type="b",
              col=rgb(255, 0, 0, alpha=255, maxColorValue=255))
        polygon(c(Th,rev(Th)), c(Spl,rev(Sph)), border=FALSE,
                col=rgb(255, 0, 0, alpha=63, maxColorValue=255))
        legend("bottom",legend=c('Se','Sp'), col=c("blue","red"),
               pch=1:2,lty=rep(1,2))
    })
    local({
        Th <- as.numeric(dimnames(Impact)[[3]])
        PPV <- Impact["mean","PPV",]
        PPVl <- Impact["2.5%","PPV",]
        PPVh <- Impact["97.5%","PPV",]
        NPV <- Impact["mean","NPV",]
        NPVl <- Impact["2.5%","NPV",]
        NPVh <- Impact["97.5%","NPV",]
        plot(range(Th),range(c(PPV,PPVl,PPVh,NPV,NPVh,NPVl)),type="n",main="Raw SpHb",
             xlab="Threshold", ylab="Index")
        lines(Th, PPV, pch=1, type="b",
              col=rgb(0, 0, 255, alpha=255, maxColorValue=255))
        polygon(c(Th,rev(Th)), c(PPVl,rev(PPVh)), border=FALSE,
                col=rgb(0, 0, 255, alpha=63, maxColorValue=255))
        lines(Th, NPV, pch=2, type="b",
              col=rgb(255, 0, 0, alpha=255, maxColorValue=255))
        polygon(c(Th,rev(Th)), c(NPVl,rev(NPVh)), border=FALSE,
                col=rgb(255, 0, 0, alpha=63, maxColorValue=255))
        legend("bottom",legend=c('PPV','NPV'), col=c("blue","red"),
               pch=1:2,lty=rep(1,2))
    })
    par(opar)
    dev.off()
})
@ 

<<Figure4, echo=FALSE, results="hide">>=
local({
    pdf(file="Figure4.pdf", pointsize=12, width=7, height=4,
        paper="special", title="Charpentier - Figure 4")
    opar <- par(mfrow=c(1,2),cex=0.7)
    local({
        Th <- as.numeric(dimnames(Impact)[[3]])
        Se <- Impact_c["mean","Se",]
        Sel <- Impact_c["2.5%","Se",]
        Seh <- Impact_c["97.5%","Se",]
        Sp <- Impact_c["mean","Sp",]
        Spl <- Impact_c["2.5%","Sp",]
        Sph <- Impact_c["97.5%","Sp",]
        plot(range(Th),range(c(Se,Sel,Seh,Sp,Sph,Spl)),type="n",main="Calibrated SpHb",
             xlab="Threshold", ylab="Index")
        lines(Th, Se, pch=1, type="b",
              col=rgb(0, 0, 255, alpha=255, maxColorValue=255))
        polygon(c(Th,rev(Th)), c(Sel,rev(Seh)), border=FALSE,
                col=rgb(0, 0, 255, alpha=63, maxColorValue=255))
        lines(Th, Sp, pch=2, type="b",
              col=rgb(255, 0, 0, alpha=255, maxColorValue=255))
        polygon(c(Th,rev(Th)), c(Spl,rev(Sph)), border=FALSE,
                col=rgb(255, 0, 0, alpha=63, maxColorValue=255))
        legend("bottom",legend=c('Se','Sp'), col=c("blue","red"),
               pch=1:2,lty=rep(1,2))
    })
    local({
        Th <- as.numeric(dimnames(Impact)[[3]])
        PPV <- Impact_c["mean","PPV",]
        PPVl <- Impact_c["2.5%","PPV",]
        PPVh <- Impact_c["97.5%","PPV",]
        NPV <- Impact_c["mean","NPV",]
        NPVl <- Impact_c["2.5%","NPV",]
        NPVh <- Impact_c["97.5%","NPV",]
        plot(range(Th),range(c(PPV,PPVl,PPVh,NPV,NPVh,NPVl)),type="n",main="Calibrated SpHb",
             xlab="Threshold", ylab="Index")
        lines(Th, PPV, pch=1, type="b",
              col=rgb(0, 0, 255, alpha=255, maxColorValue=255))
        polygon(c(Th,rev(Th)), c(PPVl,rev(PPVh)), border=FALSE,
                col=rgb(0, 0, 255, alpha=63, maxColorValue=255))
        lines(Th, NPV, pch=2, type="b",
              col=rgb(255, 0, 0, alpha=255, maxColorValue=255))
        polygon(c(Th,rev(Th)), c(NPVl,rev(NPVh)), border=FALSE,
                col=rgb(255, 0, 0, alpha=63, maxColorValue=255))
        legend("bottom",legend=c('PPV','NPV'), col=c("blue","red"),
               pch=1:2,lty=rep(1,2))
    })
    par(opar)
    dev.off()
})
@ 

<<Figure5, echo=FALSE, results="hide">>=
local({
    pdf(file="Figure5.pdf", pointsize=12, width=4, height=4,
        paper="special", title="Charpentier - Figure 5")
    ## opar <- par(mfrow=c(1,2),cex=0.7)
    opar <- par(cex=0.7)
    local({
        Th <- as.numeric(dimnames(Impact)[[3]])
        Err <- Impact["mean","Err",]
        Errl <- Impact["2.5%","Err",]
        Errh <- Impact["97.5%","Err",]
        Err_c<- Impact_c["mean","Err",]
        Err_cl <- Impact_c["2.5%","Err",]
        Err_ch <- Impact_c["97.5%","Err",]
        plot(range(Th),
             range(c(Err,Errl,Errh,Err_c,Err_cl,Err_ch)),
             type="n",main="Decision error risks",
             xlab="Threshold", ylab="Index")
        lines(Th, Err, pch=1, type="b",
              col=rgb(0, 0, 255, alpha=255, maxColorValue=255))
        polygon(c(Th,rev(Th)), c(Errl,rev(Errh)), border=FALSE,
                col=rgb(0, 0, 255, alpha=63, maxColorValue=255))
        lines(Th, Err_c, pch=2, type="b",
              col=rgb(255, 0, 0, alpha=255, maxColorValue=255))
        polygon(c(Th,rev(Th)), c(Err_cl,rev(Err_ch)), border=FALSE,
                col=rgb(255, 0, 0, alpha=63, maxColorValue=255))
        legend("topright",legend=c('Raw','Calibrated'),
               col=c("blue","red"), pch=1:2,lty=rep(1,2))
    })
    par(opar)
    dev.off()
})
@ 

  \begin{figure}[h!]
    \caption{\csentence{Meta-analysis of raw SpHb errors.}  Forest plot
      depicting the data from the literature (top) and the inferences
      made on bias and measurement error by model fitting
      (bottom). Top\,: square\,: reported bias (average error) $m_i$
      (size proportional to weight), whiskers\,: possible errors
      ($m_i\pm1.96sd_i$). Bottom\,: credible regions for bias of a new
      study ($\mu_*$) and error of a new observation ($e_{*,*,*}$).}
    %% À commenter pour soumission
    %% \includegraphics[width=5in]{Figure1.pdf}
    \label{fig:Figure1}
  \end{figure}
  
  \begin{figure}[h!]
    \caption{\csentence{Meta-analysis of calibrated SpHb errors.} See Figure
      1 for legend.}
    %% À commenter pour soumission
    %% \includegraphics[width=5in]{Figure2.pdf}
    \label{fig:Figure2}
  \end{figure}
  
  \begin{figure}[h!]
    \caption{\csentence{Diagnostic values of raw SpHb.}
    Mean values and 95\% credible intervals\,; left\,: sensitivity, specificity\,; right\,: predictive values.}
    %% À commenter pour soumission
    %% \includegraphics[width=5in]{Figure3.pdf}
    \label{fig:Figure3}
  \end{figure}
  
  \begin{figure}[h!]
    \caption{\csentence{Diagnostic values of calibrated SpHb.}
      Mean values and 95\% credible intervals\,; left\,: sensitivity, specificity\,; right\,: predictive values.}
    %% À commenter pour soumission
    %% \includegraphics[width=5in]{Figure4.pdf}
    \label{fig:Figure4}
  \end{figure}
  
  \begin{figure}[h!]
    \caption{\csentence{Decision error risks.}
    Mean values and 95\% credible intervals.}
    %% À commenter pour soumission
    %% \includegraphics[width=5in]{Figure5.pdf}
    \label{fig:Figure5}
  \end{figure}

%%%%%%%%%%%%%%%%%%%%%%%%%%%%%%%%%%%
%%                               %%
%% Tables                        %%
%%                               %%
%%%%%%%%%%%%%%%%%%%%%%%%%%%%%%%%%%%

%% Use of \listoftables is discouraged.
%%
\section*{Tables}

<<TableDonnées, echo=FALSE, results="asis">>=

local({
    ## T1<-with(Data,
    ##          data.frame(             
    ##              Series=RawData$Series,
    ##              ###  Triple kk !
    ##              N.raw=sprintf("%3d",c(N_s,N_r)),
    ##              M.raw=sprintf("%5.2f",c(MS),
    ##              SD.raw=sprintf("%5.2f",SD),
    ##              N.cor=rep("",length(Npts)),
    ##              M.cor=rep("",length(Npts)),
    ##              SD.cor=rep("",length(Npts)),
    ##              stringsAsFactors=FALSE)))
    T1 <- merge(with(RawData,
                     data.frame(Series=Series, "N(e)"=N,
                                "M(e)"=MeanError, "SD(e)"=SDError,
                                check.names=FALSE)),
                with(CorrectedData,
                     data.frame(Series=Series, "N(e{\\scriptsize c})"=NCorrected,
                                "M(e{\\scriptsize c})"=MeanCorrectedError,
                                "SD(e{\\scriptsize c})"=SDCorrectedError,
                                check.names=FALSE)),
                by="Series", all.x=TRUE)
    ## Ordre original ?
    T1 <- T1[as.numeric(RawData$Series),]
    ## Idx<-match(as.character(CorrectedData$Series),
    ##            as.character(RawData$Series))
    ## T1$N.cor[Idx]<-sprintf("%3d",Data$Npts_c)
    ## T1$M.cor[Idx]<-sprintf("%5.2f",Data$M_c)
    ## T1$SD.cor[Idx]<-sprintf("%5.2f",Data$SD_c)
    ## T1$N.cor[CinA] <- sprintf("%3d", N_c)
    ## T1$M.cor[CinA] <- sprinf("%5.2f",M <- c)
    ## T1$SD.cor[CinA] <- sprintf("%5.2f", SD_c)
    ## names(T1)<-c("Series", "N(e)", "M(e)", "SD(e)", "N(e{\\scriptsize c})",
    ##              "M(e{\\scriptsize c})", "SD(e{\\scriptsize c})")
    foo<-print(xtable(T1,caption="\\textbf{Data extracted from the literature.} n\\,: sample size, m\\,: mean error (SpHb-tHb), sd\\,: standard deviation of error.",
                      label="tab:Données", align=c("c","r",rep("c",6))),
               hline.after=c(-1, 0, nrow(T1)),
               include.rownames=FALSE,
               include.colnames=FALSE,
               caption.placement="top",
               table.placement="h!",
               sanitize.colnames.function=function(x)x,
               print.results=FALSE)
    foo <- gsub("\\\\hline[[:space:]]+\\\\hline",
                "\\\\hline
 & \\\\multicolumn{3}{c}{Raw SpHb} &
   \\\\multicolumn{3}{c}{Calibrated SpHb} \\\\\\\\
 Series & n & m & sd & n & m & sd \\\\\\\\
\\\\hline",foo)
    cat(foo)
})

@ 

<<Res1, echo=FALSE, results="asis">>=
local({
    foo<-print(xtable(local({
        T<-Mm1[c("mu_m","sigma_m","mu_ls","sigma_ls"),c("mean","2.5%","97.5%")]
        row.names(T) <- c("$\\mu_m$","$\\sigma_m$","$\\mu_{ls}$","$\\sigma_{ls}$")
        T}),
                      caption="\\textbf{Estimates of the population-level distribution of measurement errors of raw SpHb.}",
                      label="tab:Res1", align=c("r",rep("c",3)),
                      display=c("s",rep("f",3))),
               hline.after=c(-1,0,4),
               include.rownames=TRUE,
               include.colnames=FALSE,
               caption.placement="top",
               table.placement="h!",
               sanitize.rownames.function=function(x)x,
               print.results=FALSE)
    foo <- gsub("\\\\hline[[:space:]]+\\\\hline",
                "\\\\hline
 & mean & \\\\multicolumn{2}{c}{95\\\\% credible interval} \\\\\\\\
\\\\hline",foo)
    cat(foo)
})
@ 

<<Res2, echo=FALSE, results="asis">>=
local({
    foo<-print(xtable(local({
        T<-Mm1[c("bias_new","sigma_new","error_new","sq_error_new",
                 "abs_error_new"),c("mean","2.5%","97.5%")]
        row.names(T)<-c("$\\mu_*$","$\\sigma_*$",
                        "$e_{*,*,*}$","$e_{*,*,*}^2$","$|e_{*,*,*}|$")
        T}),
                      caption="\\textbf{Replication simulation results for raw SpHb.} Distributional characteristics of the expected bias ($\\mu_*$) and standard deviation ($\\sigma_*$) of error for a replicated study, and error ($e_{*,*,*}$), squared error ($e_{*,*,*}^2$)  and absolute error ($|e_{*,*,*}|$)for a replicated observation.",
                      label="tab:Res2", align=c("r",rep("c",3)),
                      display=c("s",rep("f",3))),
               hline.after=c(-1,0,5),
               include.rownames=TRUE,
               include.colnames=FALSE,
               caption.placement="top",
               table.placement="h!",
               sanitize.rownames.function=function(x)x,
               print.results=FALSE)
    foo <- gsub("\\\\hline[[:space:]]+\\\\hline",
                "\\\\hline
 & mean & \\\\multicolumn{2}{c}{95\\\\% credible interval} \\\\\\\\
\\\\hline",foo)
    cat(foo)
})
@ 

<<Res3, echo=FALSE, results="asis">>=
local({
    foo<-print(xtable(local({
        T<-Mm1[c("mu_delta","sigma_delta","rho_p",
                 "mu_ltheta","sigma_ltheta","rho_ls"),
               c("mean","2.5%","97.5%")]
        row.names(T) <- c("$\\mu_\\delta$","$\\sigma_\\delta$","$\\rho_p$",
                          "$\\mu_{lt}$","$\\sigma_{lt}$","$\\rho_{ls}$")
        T}),
                      caption="\\textbf{Estimates of the population-level distribution of corrections to measurement error allowed by calibration.}",
                      label="tab:Res3", align=c("r",rep("c",3)),
                      display=c("s",rep("f",3))),
               hline.after=c(-1,0,6),
               include.rownames=TRUE,
               include.colnames=FALSE,
               caption.placement="top",
               table.placement="h!",
               sanitize.rownames.function=function(x)x,
               print.results=FALSE)
    foo <- gsub("\\\\hline[[:space:]]+\\\\hline",
                "\\\\hline
 & mean & \\\\multicolumn{2}{c}{95\\\\% credible interval} \\\\\\\\
\\\\hline",foo)
    cat(foo)
})
@ 

<<Res4, echo=FALSE, results="asis">>=
local({
    foo<-print(xtable(local({
        T<-Mm1[c("bias_c_new","sigma_c_new","delta_new","theta_new","error_c_new",
                 "sq_error_c_new","abs_error_c_new"),
               c("mean","2.5%","97.5%")]
        row.names(T)<-c("$\\mu_{c*}$",
                        "$\\sigma_{c*}$","$\\delta_*$","$\\theta_*$","$e_{c*,*,*}$",
                        "$e_{c*,*,*}^2$","$|e_{c*,*,*}|$")
        T}),
                      caption="\\textbf{Replication simulation results for calibrated SpHb.} Distributional characteristics of the expected bias ($\\mu_c*$), standard deviation of error ($\\sigma_c*$), correction term ($\\delta_*$) and inflation factor ($\\theta*$) for a replicated study, and error ($e_{c*,*,*}$), squared error ($e_{c*,*,*}^2$)  and absolute error ($|e_{c*,*,*}|$)for a replicated observation.",
                      label="tab:Res4", align=c("r",rep("c",3)),
                      display=c("s",rep("f",3))),
               hline.after=c(-1,0,7),
               include.rownames=TRUE,
               include.colnames=FALSE,
               caption.placement="top",
               table.placement="h!",
               sanitize.rownames.function=function(x)x,
               print.results=FALSE)
    foo <- gsub("\\\\hline[[:space:]]+\\\\hline",
                "\\\\hline
 & mean & \\\\multicolumn{2}{c}{95\\\\% credible interval} \\\\\\\\
\\\\hline",foo)
    cat(foo)
})
@ 

<<ClinImp, echo=FALSE, results="asis">>=
local({
    FI <- FormatImpact(Impact)
    names(FI)[1:2] <- c("Index","Threshold")
    print(xtable(FI,
                 caption="\\textbf{Clinical impact of measurement errors of  raw SpHb.} Threshold in g/dL\\,; Se\\,: sensitivity, Sp\\,: specificity, PPV\\,: positive predictive value, NPV\\,: negative predictive value, Acc\\,: accuracy, Err\\,: probability of decisional error.",
                 label="tab:CI", align=c("r","r",rep("c",8)),
                 digits=c(1,3,2,rep(3,7)), display=c("s","s","d",rep("f",7))),
          include.rownames=FALSE , hline.after=c(-1,0,nrow(FI)),
          caption.placement="top", table.placement="!h")
})
@ 

<<ClinImp_c, echo=FALSE, results="asis">>=
local({
    FI <- FormatImpact(Impact_c)
    names(FI)[1:2] <- c("Index","Threshold")
    print(xtable(FI,
                 caption="\\textbf{Clinical impact of measurement errors of calibrated SpHb.} Threshold in g/dL\\,; Se\\,: sensitivity, Sp\\,: specificity, PPV\\,: positive predictive value, NPV\\,: negative predictive value, Acc\\,: accuracy, Err\\,: probability of decisional error.",
                 label="tab:CI_c", align=c("r","r",rep("c",8)),
                 digits=c(1,3,2,rep(3,7)), display=c("s","s","d",rep("f",7))),
          include.rownames=FALSE , hline.after=c(-1,0,nrow(FI)),
          caption.placement="top", table.placement="!h")
})
@ 

%%%%%%%%%%%%%%%%%%%%%%%%%%%%%%%%%%%
%%                               %%
%% Additional Files              %%
%%                               %%
%%%%%%%%%%%%%%%%%%%%%%%%%%%%%%%%%%%

\clearpage

\section*{Additional Files}

<<Preconditions, echo=FALSE, results="hide", cache=FALSE>>=
local({
    foo<-"

                                ************ 
                                *README.TXT*
                                ************

This paper was last compiled on %s.

How to reproduce this paper :
-----------------------------

This paper has been written as %s, 
which is a noweb file, intended to be executed by the R \"knitr\" package
(available on CRAN). This file contains :
	- the data extracted from the literature,
	- the analysis and simulation routines,
	- The \\LaTeX source of the paper and its additional files, including
	  the bibliography database.

In order to reproduce it, you will have to have a working \\LaTeX
installation, a working R installation, its base packages as well as
the following packages :

%s 

You will also need the style files files used in this paper, available as
http://media.biomedcentral.com/content/production/bmc_article-tex.zip

NOTES
-----

Recompiling this program will create the \\LaTeX *source* 'F1Summary.tex'
of the 'F1Summary.pdf' additional file whose compilation is dependent of
your \\LaTex installation.

The paper has forward references (e. g., the values cited in the abstract
are computed later) ; therefore, at least two weaves are necessary. Similarly,
the \\LaTeX references need at least two compilation passes.

This paper makes heavy use of simulations. Notwithstanding the steps 
taken in the code (i. e. use of set.seed() before explicit simulation and
avoidance of parallellism), there is *no* guarantee that the results can be
exactly duplicated, due to differences in hardware, system software and
libraries.
"
    SI <- sessionInfo()$otherPkgs
    SI <- do.call(rbind,
                  lapply(SI,
                         function(p) c(Nom=p$Package, Version=p$Version)))
    SI <- SI[SI[,"Nom"]!="patchSynctex",]
    SI <- paste(paste(SI[,"Nom"], SI[,"Version"], sep=" "), collapse="\n")
    D<-date()
    F<-basename(current_input())
    sink("README.TXT")
    cat(sprintf(foo,D,F,SI))
    sink()
})
@ 

  \subsection*{Additional file 1 --- README.TXT}
    (Unix) text file : how to reproduce this paper (incl.software requirements).

  \subsection*{Additional file 2 --- \Sexpr{basename(current_input())}}
    \textsf{noweb} (\textsf{knitr}) source of this paper. Includes data, R and Stan code, bibliographic database.

<<Biblio, echo=FALSE, results="hide", message=FALSE, cache.extra=md5sum(gsub("Rnw","bib",basename(current_input())))>>=
local({
    FN <- gsub("Rnw","bib",basename(current_input()))
    ## cat("FN = ",FN,"\n")
if (!(file.exists(FN))) {
foo <-
c("%% Biblio pour le papier sur Masimo", "@article{kim_accuracy_2014, ", 
"\ttitle = {Accuracy of continuous noninvasive hemoglobin monitoring: a systematic review and meta-analysis}, ", 
"\tvolume = {119}, ", "\tissn = {1526-7598}, ", "\tshorttitle = {Accuracy of continuous noninvasive hemoglobin monitoring}, ", 
"\tdoi = {10.1213/ANE.0000000000000272}, ", "\tabstract = {BACKGROUND: Noninvasive hemoglobin (Hb) monitoring devices are available in the clinical setting, but their accuracy and precision against central laboratory Hb measurements have not been evaluated in a systematic review and meta-analysis. METHODS: We conducted a comprehensive search of the literature (2005 to August 2013) with PubMed, Web of Science and the Cochrane Library, reviewed references of retrieved articles, and contacted manufactures to identify studies assessing the accuracy of noninvasive Hb monitoring against central laboratory Hb measurements. Two independent reviewers assessed the quality of studies using recommendations for reporting guidelines and quality criteria for method comparison studies. Pooled mean difference and standard deviation (SD) (95\\% limits of agreement) across studies were calculated using the random-effects model. Heterogeneity was assessed using the I statistic. RESULTS: A total of 32 studies (4425 subjects, median sample size of 44, ranged from 10 to 569 patients per study) were included in this meta-analysis. The overall pooled random-effects mean difference (noninvasive-central laboratory) and SD were 0.10 ± 1.37 g/dL (-2.59 to 2.80 g/dL, I = 95.9\\% for mean difference and 95.0\\% for SD). In subgroup analysis, pooled mean difference and SD were 0.39 ± 1.32 g/dL (-2.21 to 2.98 g/dL, I = 93.0\\%, 71.4\\%) in 13 studies conducted in the perioperative setting and were -0.51 ± 1.59 g/dL (-3.63 to 2.62 g/dL, I = 83.7\\%, 96.4\\%) in 5 studies performed in the intensive care unit setting. CONCLUSIONS: Although the mean difference between noninvasive Hb and central laboratory measurements was small, the wide limits of agreement mean clinicians should be cautious when making clinical decisions based on these devices.}, ", 
"\tlanguage = {eng}, ", "\tnumber = {2}, ", "\tjournal = {Anesthesia and Analgesia}, ", 
"\tauthor = {Kim, Sang-Hyun and Lilot, Marc and Murphy, Linda Suk-Ling and Sidhu, Kulraj S. and Yu, Zhaoxia and Rinehart, Joseph and Cannesson, Maxime}, ", 
"\tmonth = aug, ", "\tyear = {2014}, ", "\tpmid = {24914627}, ", 
"\tkeywords = {Biological Markers, Hemoglobinometry, Hemoglobins, Humans, Monitoring, Physiologic, Observer Variation, Oximetry, Predictive Value of Tests, Reproducibility of Results, Spectrum Analysis}, ", 
"\tpages = {332--346} }  ", "@book{stan_development_team_stan_2015, ", 
"\ttitle = {Stan {Modeling} {Language} {Users} {Guide} and {Reference} {Manual}, {Version} 2.6}, ", 
"\turl = {http://mc-stan.org/}, ", "\tauthor = {{Stan Development Team}}, ", 
"\tyear = {2015} }  ", "@book{gelman_bayesian_2013, ", "\taddress = {Boca Raton}, ", 
"\tedition = {3}, ", "\ttitle = {Bayesian {Data} {Analysis}, {Third} {Edition}}, ", 
"\tisbn = {978-1-4398-4095-5}, ", "\tabstract = {Now in its third edition, this classic book is widely considered the leading text on Bayesian methods, lauded for its accessible, practical approach to analyzing data and solving research problems. Bayesian Data Analysis, Third Edition continues to take an applied approach to analysis using up-to-date Bayesian methods. The authors—all leaders in the statistics community—introduce basic concepts from a data-analytic perspective before presenting advanced methods. Throughout the text, numerous worked examples drawn from real applications and research emphasize the use of Bayesian inference in practice. New to the Third Edition   Four new chapters on nonparametric modeling Coverage of weakly informative priors and boundary-avoiding priors Updated discussion of cross-validation and predictive information criteria Improved convergence monitoring and effective sample size calculations for iterative simulation Presentations of Hamiltonian Monte Carlo, variational Bayes, and expectation propagation New and revised software code   The book can be used in three different ways. For undergraduate students, it introduces Bayesian inference starting from first principles. For graduate students, the text presents effective current approaches to Bayesian modeling and computation in statistics and related fields. For researchers, it provides an assortment of Bayesian methods in applied statistics. Additional materials, including data sets used in the examples, solutions to selected exercises, and software instructions, are available on the book’s web page.}, ", 
"\tlanguage = {English}, ", "\tpublisher = {Chapman and Hall/CRC}, ", 
"\tauthor = {Gelman, Andrew and Carlin, John B. and Stern, Hal S. and Dunson, David B. and Vehtari, Aki and Rubin, Donald B.}, ", 
"\tmonth = nov, ", "\tyear = {2013}, ", "\tkeywords = {BDA3} }  ", 
"@book{stan_development_team_rstan:_2014, ", "\ttitle = {{RStan}: the {R} interface to {Stan}, {Version} 2.5.0}, ", 
"\turl = {http://mc-stan.org/rstan.html}, ", "\tauthor = {{Stan Development Team}}, ", 
"\tyear = {2014} }  ", "@article{berkow_continuous_2011, ", "\ttitle = {Continuous noninvasive hemoglobin monitoring during complex spine surgery}, ", 
"\tvolume = {113}, ", "\tissn = {1526-7598}, ", "\tdoi = {10.1213/ANE.0b013e318230b425}, ", 
"\tabstract = {BACKGROUND: Monitoring hemoglobin levels in the operating room currently requires repeated blood draws, several steps, and a variable time delay to receive results. Consequently, blood transfusion management decisions may be delayed or made before hemoglobin results become available. The ability to measure hemoglobin continuously and noninvasively may enable a more rapid assessment of a patient's condition and more appropriate blood management. A new technology, Pulse CO-Oximetry, provides a continuous, noninvasive estimate of hemoglobin concentration (SpHb) from a sensor placed on the finger. We evaluated the accuracy of SpHb compared with laboratory CO-Oximetry measurements of total hemoglobin (tHb) during complex spine procedures in patients at high risk for blood loss. METHODS: Patients eligible for the study were undergoing complex spine surgery with planned invasive arterial or central venous monitoring and hourly blood draws for hemoglobin measurement. During each surgery, blood samples were obtained hourly (or more often if clinically indicated) and analyzed by the central laboratory with CO-Oximetry, a standard method of hemoglobin measurement in many hospitals. The tHb measurements were compared with SpHb obtained at the time of the blood draw. RESULTS: Twenty-nine patients were included in the study. The tHb values ranged from 6.9 to 13.9 g/dL, and the SpHb values ranged from 6.9 to 13.4 g/dL. A total of 186 data pairs (tHb/SpHb) were analyzed; after removal of SpHb readings with low signal quality, the bias (defined as the difference between SpHb and tHb) and precision (defined as 1 SD of the bias) were -0.1 g/dL ± 1.0 g/dL for the remaining 130 data pairs. Bland-Altman analysis showed good agreement of SpHb to tHb values over the range of values; limits of agreement were -2.0 to 1.8 g/dL. The absolute bias and precision were 0.8 ± 0.6 g/dL. CONCLUSIONS: Continuous, noninvasive hemoglobin measurement via Pulse CO-Oximetry demonstrated clinically acceptable accuracy of hemoglobin measurement within 1.5 g/dL compared with a standard laboratory reference device when used during complex spine surgery. This technology may provide more timely information on hemoglobin status than intermittent blood sample analysis and thus has the potential to improve blood management during surgery.}, ", 
"\tlanguage = {eng}, ", "\tnumber = {6}, ", "\tjournal = {Anesthesia and Analgesia}, ", 
"\tauthor = {Berkow, Lauren and Rotolo, Stephanie and Mirski, Erin}, ", 
"\tmonth = dec, ", "\tyear = {2011}, ", "\tpmid = {21965372}, ", 
"\tkeywords = {Aged, Female, Hemoglobinometry, Hemoglobins, Humans, Male, Middle Aged, Monitoring, Intraoperative, Neurosurgical Procedures, Oximetry, Spinal Diseases, Time Factors}, ", 
"\tpages = {1396--1402} }  ", "@article{causey_validation_2011, ", 
"\ttitle = {Validation of noninvasive hemoglobin measurements using the {Masimo} {Radical}-7 {SpHb} {Station}}, ", 
"\tvolume = {201}, ", "\tissn = {1879-1883}, ", "\tdoi = {10.1016/j.amjsurg.2011.01.020}, ", 
"\tabstract = {BACKGROUND: Hemoglobin levels must be obtained through blood draws, which are invasive, time-consuming, and provide only 1 data point at a time rather than continuous measurements. The Masimo Radical-7 SpHb Station (Masimo Corporation, Irvine, CA) has been shown by its manufacturers to provide accurate noninvasive hemoglobin measurements in physiologically normal patients. The objective of this study was to validate noninvasive hemoglobin measurements using the Masimo Radical-7 device. METHODS: Data were prospectively collected in 2 cohorts of patients: major operations requiring hemodynamic monitoring (operating room [OR]) and critically ill patients (intensive care unit [ICU]). Noninvasive hemoglobin measurements (SpHb) were recorded and were then compared with laboratory hemoglobin measurements. RESULTS: Data were collected on 60 patients (OR = 25 and ICU = 45). The overall correlation of the Masimo SpHb and the laboratory Hb was .77 (P {\\textless} .001) in the OR group with a mean difference of .29 g/dL (95\\% confidence interval [CI], .08-.49). The overall correlation in the ICU group was .67 (P {\\textless} .001) with a mean difference of .05 g/dL (95\\% CI, -.22 to -.31). CONCLUSIONS: Noninvasive hemoglobin monitoring is a new technology that correlated with laboratory values and supports the continued study of noninvasive hemoglobin monitoring.}, ", 
"\tlanguage = {eng}, ", "\tnumber = {5}, ", "\tjournal = {American Journal of Surgery}, ", 
"\tauthor = {Causey, Marlin Wayne and Miller, Seth and Foster, Andrew and Beekley, Alec and Zenger, David and Martin, Matthew}, ", 
"\tmonth = may, ", "\tyear = {2011}, ", "\tpmid = {21545905}, ", 
"\tkeywords = {Adolescent, Adult, Aged, Aged, 80 and over, Equipment Design, Female, Follow-Up Studies, Hemoglobins, Hemorrhage, Humans, Intensive Care Units, Male, Middle Aged, Monitoring, Physiologic, Oximetry, Prospective Studies, Reproducibility of Results, Young Adult}, ", 
"\tpages = {592--598} }  ", "@article{lamhaut_comparison_2011, ", 
"\ttitle = {Comparison of the accuracy of noninvasive hemoglobin monitoring by spectrophotometry ({SpHb}) and {HemoCue}® with automated laboratory hemoglobin measurement}, ", 
"\tvolume = {115}, ", "\tissn = {1528-1175}, ", "\tdoi = {10.1097/ALN.0b013e3182270c22}, ", 
"\tabstract = {BACKGROUND: The reference method for hemoglobin concentration measurement remains automated analysis in the laboratory. Although point-of-care devices such as the HemoCue® 201+ (HemoCue, Ängelholm, Sweden) provide immediate hemoglobin values, a noninvasive, spectrophotometry-based technology (Radical-7®; Masimo Corp., Irvine, CA) that provides continuous online hemoglobin (SpHb) measurements has been introduced. This clinical study aimed to test the hypothesis that SpHb monitoring was equivalent to that of HemoCue® (the automated hemoglobin measurement in the laboratory taken as a reference method) during acute surgical hemorrhage. METHODS: Blood for laboratory analysis was sampled after induction of anesthesia, during surgery according to the requirements of the anesthesiologist, and finally after the transfer of the patient to the recovery room. When each blood sample was taken, capillary samples were obtained for analysis with HemoCue®. SpHb monitoring was performed continuously during surgery. Using the automated hemoglobin measurement in the laboratory as a reference method, the authors tested the hypothesis that SpHb monitoring is equivalent to that of HemoCue®. The agreement between two methods was evaluated by linear regression and Bland and Altman analysis. RESULTS: Eighty-five simultaneous measurements from SpHb, HemoCue®, and the laboratory were obtained from 44 patients. Bland and Altman comparison of SpHb and HemoCue® with the laboratory measurement showed, respectively, bias of -0.02 ± 1.39 g · dl(-1) and -0.17 ± 1.05 g · dl(-1), and a precision of 1.11 ± 0.83 g · dl(-1) and 0.67 ± 0.83 g · dl(-1). Considering an acceptable difference of ± 1.0 g · dl(-1) with the laboratory measurement, the percentage of outliers was significantly higher for SpHb than for HemoCue® (46\\% vs. 16\\%, P {\\textless} 0.05). CONCLUSIONS: Taking automated laboratory hemoglobin measurement as a reference, the study shows that SpHb monitoring with Radical-7® gives lower readings than does the HemoCue® for assessment of hemoglobin concentration during hemorrhagic surgery.}, ", 
"\tlanguage = {eng}, ", "\tnumber = {3}, ", "\tjournal = {Anesthesiology}, ", 
"\tauthor = {Lamhaut, Lionel and Apriotesei, Roxana and Combes, Xavier and Lejay, Marc and Carli, Pierre and Vivien, Benoît}, ", 
"\tmonth = sep, ", "\tyear = {2011}, ", "\tpmid = {21716091}, ", 
"\tkeywords = {Aged, Anesthesia, Autoanalysis, Blood Loss, Surgical, Erythrocyte Transfusion, Female, Hemoglobinometry, Humans, Linear Models, Male, Middle Aged, Monitoring, Intraoperative, Online Systems, Oximetry, Point-of-Care Systems, Recovery Room, Reproducibility of Results, Spectrophotometry}, ", 
"\tpages = {548--554} }   ", "@article{miller_comparison_2011, ", 
"\ttitle = {A comparison of three methods of hemoglobin monitoring in patients undergoing spine surgery}, ", 
"\tvolume = {112}, ", "\tissn = {1526-7598}, ", "\tdoi = {10.1213/ANE.0b013e31820eecd1}, ", 
"\tabstract = {BACKGROUND: Hemoglobin values (Hb) can facilitate decisions regarding perioperative transfusion management. Currently, Hb can be determined invasively by analyzing blood via laboratory Co-Oximetry (tHb) or by point-of-care HemoCue (HCue). Recently, a new noninvasive, continuous spectrophotometric sensor (Masimo SpHb) was introduced into clinical practice. We compared the accuracy of the SpHb and HCue with tHb. METHODS: Twenty patients, ages 40 to 80 years, were studied. They received general anesthesia and underwent spine surgery in the prone position. All blood samples were obtained from a radial artery catheter. SpHb, tHb, and HCue were determined immediately after induction of anesthesia, but before the start of surgery and approximately every hour thereafter. Primary outcomes were defined on the basis of the following differences between measures: SpHb - tHb or HCue - tHb. All patients had 3 to 5 observations taken on each measure. Differences and absolute differences were analyzed by several techniques to assess accuracy. We also investigated the relationship between observed differences and the following variables: tHb level, duration of surgery, age, weight, and perfusion index. RESULTS: Data consisted of 78 measurements of SpHb, tHb, and HCue made on the 20 patients. Absolute differences between SpHb and tHb were {\\textless}1.5 g/dL for 61\\% of observations, between 1.6 to 2.0 g/dL for 16\\% and {\\textgreater}2.0 g/dL for 22\\% of the observations. Observed differences displayed significant decreases with time and higher perfusion index values. No systematic relationships were observed with age or weight. Except for 1 value, all of the HCue values were {\\textless}1.0 g/dL of tHb. CONCLUSIONS: Although HCue was consistently accurate, our data confirm that SpHb often correlated well with tHb values. Yet our study indicates that SpHb may not be as accurate as clinically necessary in some patients. Improved refinement of continuous, noninvasive technology, such as SpHb, could address important clinical requirements.}, ", 
"\tlanguage = {eng}, ", "\tnumber = {4}, ", "\tjournal = {Anesthesia and Analgesia}, ", 
"\tauthor = {Miller, Ronald D. and Ward, Theresa A. and Shiboski, Stephen C. and Cohen, Neal H.}, ", 
"\tmonth = apr, ", "\tyear = {2011}, ", "\tpmid = {21385985}, ", 
"\tkeywords = {Adult, Aged, Aged, 80 and over, Hemoglobins, Humans, Middle Aged, Monitoring, Intraoperative, Orthopedic Procedures, Oximetry, Point-of-Care Systems, Spectrophotometry, Spinal Diseases}, ", 
"\tpages = {858--863} }   ", "@article{applegate_evaluation_2012, ", 
"\ttitle = {Evaluation of pulse cooximetry in patients undergoing abdominal or pelvic surgery}, ", 
"\tvolume = {116}, ", "\tissn = {1528-1175}, ", "\tdoi = {10.1097/ALN.0b013e31823d774f}, ", 
"\tabstract = {BACKGROUND: Intraoperative transfusion decisions generally are guided by blood loss estimation and periodic invasive hemoglobin measurement. Continuous hemoglobin measurement by pulse cooximetry (pulse hemoglobin; Rainbow® SET Pulse CO-Oximeter, Masimo Corporation, Irvine, CA) has good agreement with laboratory hemoglobin in healthy volunteers and could aid transfusion decision-making. Because intraoperative physiology may alter performance of this device, this study investigated pulse hemoglobin during surgery. METHODS: Ninety-one adult patients undergoing abdominal or pelvic surgery in which large blood loss was likely were studied. Time-matched pulse hemoglobin measurements were recorded for each intraoperative arterial hemoglobin measurement obtained. Agreement between measurements was assessed by average difference (mean ± SD, g/dL), linear regression, and multiple measures Bland-Altman analysis. RESULTS: The average difference between 360 time-matched measurements (bias) was 0.50 ± 1.44 g/dL, with wider limits of agreement (-2.3 to 3.3 g/dL) than reported in healthy volunteers. The average difference between 269 paired sequential pulse and arterial hemoglobin changes was 0.10 ± 1.11 g/dL, with half between -0.6 and 0.7 g/dL of each other. The bias was larger in patients with blood loss of more than 1,000 ml; hemoglobin less than 9.0 g/dL; any intraoperative transfusion; or intraoperative decrease in arterial hemoglobin at the time of sampling ≥2 g/dL (all P {\\textless} 0.001). The range of bias was narrower at deeper anesthesia (P {\\textless} 0.001). CONCLUSIONS: Evaluation of the sensor and software version tested suggests that although pulse cooximetry may perform well in ambulatory subjects, in patients undergoing surgery in which large blood loss is likely, an invasive measurement should be used in transfusion decision-making.}, ", 
"\tlanguage = {eng}, ", "\tnumber = {1}, ", "\tjournal = {Anesthesiology}, ", 
"\tauthor = {Applegate, Richard L. and Barr, Steven J. and Collier, Carl E. and Rook, James L. and Mangus, Dustin B. and Allard, Martin W.}, ", 
"\tmonth = jan, ", "\tyear = {2012}, ", "\tpmid = {22133758}, ", 
"\tkeywords = {Abdomen, Adult, Aged, Aged, 80 and over, Anesthesia, Blood Loss, Surgical, Female, Hemodilution, Hemoglobins, Humans, Isotonic Solutions, Male, Middle Aged, Monitoring, Intraoperative, Oximetry, Pelvis, Plasma Substitutes, Regression Analysis, Young Adult}, ", 
"\tpages = {65--72} }   ", "@article{butwick_non-invasive_2012, ", 
"\ttitle = {Non-invasive haemoglobin measurement in patients undergoing elective {Caesarean} section}, ", 
"\tvolume = {108}, ", "\tissn = {1471-6771}, ", "\tdoi = {10.1093/bja/aer373}, ", 
"\tabstract = {BACKGROUND: The ability to measure haemoglobin (Hb) real-time and non-invasively offers important clinical value in the assessment of acute changes in maternal Hb during the peripartum period. This study evaluates the Masimo Rainbow SET(®) Radical-7 Pulse CO-Oximeter in a pregnant population undergoing Caesarean section (CS). METHODS: Fifty patients undergoing elective CS were enrolled in this prospective, controlled study and followed for 48 h after surgery. Non-invasive Masimo Hb (SpHb) values were compared with laboratory Hb values from venous blood samples drawn at baseline, immediately post-CS, and 24 h post-CS using the Bland-Altman plots. Longitudinal analysis of SpHb changes over time was performed using mixed-effects regression modelling. RESULTS: For the comparison between SpHb and laboratory Hb, SpHb displayed a significant positive bias at baseline \\{1.22 g dl(-1) [95\\% confidence interval (CI): 0.89-1.54]\\} and at 24 h post-CS [1.36 g dl(-1) (95\\% CI: 1.04-1.68)]. The bias immediately post-CS was 0.14 g dl(-1) (95\\% CI: -0.18 to 0.46). The limits of agreement at baseline, immediately post-CS, and at 24 h post-CS were: -0.9 and 3.33, -2.35 and 2.56, and -0.55 and 3.27 g dl(-1), respectively. The mean decrease in SpHb from baseline to 48 h post-CS was ∼1 g dl(-1). CONCLUSIONS: The variability in bias and limits of agreements of the Rainbow SET(®) Radical-7 Pulse CO-Oximeter SpHb may limit its clinical utility for assessing Hb concentration in patients undergoing elective CS. Modifications are needed in the calibration of the device to improve accuracy and precision in an obstetric setting. The study was registered at clinicaltrials.gov (NCT01108471) before participant enrolment: URL=http://clinicaltrials.gov/ct2/show/NCT01108471?term=butwick\\&rank=1.}, ", 
"\tlanguage = {eng}, ", "\tnumber = {2}, ", "\tjournal = {British Journal of Anaesthesia}, ", 
"\tauthor = {Butwick, A. and Hilton, G. and Carvalho, B.}, ", 
"\tmonth = feb, ", "\tyear = {2012}, ", "\tpmid = {22116296}, ", 
"\tkeywords = {Adolescent, Adult, Blood Gas Monitoring, Transcutaneous, Cesarean Section, Female, Hemoglobinometry, Hemoglobins, Humans, Monitoring, Physiologic, Perioperative Care, Postnatal Care, Postoperative Hemorrhage, Postpartum Hemorrhage, Pregnancy, Prospective Studies, Reproducibility of Results, Young Adult}, ", 
"\tpages = {271--277} }   ", "@article{colquhoun_ability_2012, ", 
"\ttitle = {Ability of the {Masimo} pulse {CO}-{Oximeter} to detect changes in hemoglobin}, ", 
"\tvolume = {26}, ", "\tissn = {1573-2614}, ", "\tdoi = {10.1007/s10877-012-9335-3}, ", 
"\tabstract = {The decision to administer blood products is complex and multifactorial. Accurate assessment of the concentration of hemoglobin [Hgb] is a key component of this evaluation. Recently a noninvasive method of continuously measuring hemoglobin (SpHb) has become available with multi-wavelength Pulse CO-Oximetry. The accuracy of this device is well documented, but the trending ability of this monitor has not been previously described. Twenty patients undergoing major thoracic and lumbar spine surgery were recruited. All patients received radial arterial lines. On the contralateral index finger, a R1 25 sensor (Rev E) was applied and connected to a Radical-7 Pulse CO-Oximeter (both Masimo Corp, Irvine, CA). Blood samples were drawn intermittently at the anesthesia provider's discretion and were analyzed by the operating room satellite laboratory CO-Oximeter. The value of Hgb and SpHb at that time point was compared. Trend analysis was performed by the four quadrant plot technique, testing directionality of change, and Critchley's polar plot method testing both directionality and magnitude of the change in values. Eighty-eight samples recorded at times of sufficient signal quality were available for analysis. Four quadrant plot analysis revealed 94\\% of data within the quadrants associated with the correct direction change, and 90\\% of data points lay within the analysis bounds proposed by Critchley. Pulse CO-Oximetry offers an acceptable trend monitor in patients undergoing major spine surgery. Future work should explore the ability of this device to detect large changes in hemoglobin, as well as its applicability in additional surgical and non-surgical patient populations.}, ", 
"\tlanguage = {eng}, ", "\tnumber = {2}, ", "\tjournal = {Journal of Clinical Monitoring and Computing}, ", 
"\tauthor = {Colquhoun, Douglas A. and Forkin, Katherine T. and Durieux, Marcel E. and Thiele, Robert H.}, ", 
"\tmonth = apr, ", "\tyear = {2012}, ", "\tpmid = {22249862}, ", 
"\tkeywords = {Adult, Blood Gas Analysis, Hemoglobinometry, Hemoglobins, Humans, Monitoring, Physiologic, Orthopedics, Oximetry}, ", 
"\tpages = {69--73} }   ", "@article{park_accuracy_2012, ", "\ttitle = {The accuracy of noninvasive hemoglobin monitoring using the radical-7 pulse {CO}-{Oximeter} in children undergoing neurosurgery}, ", 
"\tvolume = {115}, ", "\tissn = {1526-7598}, ", "\tdoi = {10.1213/ANE.0b013e31826b7e38}, ", 
"\tabstract = {BACKGROUND: The most common method for determining the hemoglobin concentration is to draw blood from a patient. However, the Radical-7 Pulse CO-Oximeter (Masimo Corporation, Irvine, CA) can noninvasively provide continuous hemoglobin concentration (SpHb). In our study we compared noninvasive measurements of SpHb with simultaneous laboratory measurements of total hemoglobin in arterial blood samples taken from children (tHb). METHODS: Arterial blood samples were analyzed using a laboratory CO-oximeter, and SpHb was simultaneously recorded in pediatric patients undergoing neurosurgery. When patients met the criteria for hypovolemia, 10 mL/kg of colloids or red blood cells were administered over 10 minutes. SpHb and tHb data were collected before and after intravascular volume resuscitation. The relationship between SpHb and tHb was assessed using a 4-quadrant plot, linear regression, mixed-effect model, and modified Bland-Altman analyses. RESULTS: One hundred nineteen paired samples were analyzed. The correlation coefficient between SpHb and tHb was 0.53 (P {\\textless} 0.001), whereas that of change in SpHb versus change in tHb was 0.75 (P {\\textless} 0.001). The average difference (bias) between tHb and SpHb was 0.90 g/dL (95\\% confidence interval [CI], 0.48-1.32 g/dL) and 1 standard deviation of the difference (sd) was 1.35 g/dL. The concordance rate (a measure of the number of data points that are in 1 of the 2 quadrants of agreement) determined using a 4-quadrant plot was 93\\%. The correlation coefficient between SpHb and tHb after intravascular volume resuscitation was 0.58 (P {\\textless} 0.001), whereas that of changes in SpHb and tHb was 0.87 (P {\\textless} 0.001). The bias immediately after volume resuscitation was 1.18 g/dL (95\\% CI, 0.81-1.55 g/dL), and sd was 1.28 g/dL with a concordance rate of 94.4\\%. The bias was -0.03 g/dL when tHb was ≥11 g/dL, which was significantly lower in comparison with biases when tHb {\\textless}9 g/dL (1.24 g/dL) and tHb was 9-11 g/dL (1.17 g/dL) (P = 0.004). CONCLUSION: The Radical-7 Pulse CO-Oximeter can be useful as a trend monitor in children during surgery even immediately after intravascular volume expanders are administered. However, it is advisable to confirm the baseline hemoglobin level and to consider the influence of tHb level on the bias. In addition, one should be cautious with regard to using SpHb alone when making transfusion decisions.}, ", 
"\tlanguage = {eng}, ", "\tnumber = {6}, ", "\tjournal = {Anesthesia and Analgesia}, ", 
"\tauthor = {Park, Yong-Hee and Lee, Ji-Hyun and Song, Hyun-Gul and Byon, Hyo-Jin and Kim, Hee-Soo and Kim, Jin-Tae}, ", 
"\tmonth = dec, ", "\tyear = {2012}, ", "\tpmid = {23144437}, ", 
"\tkeywords = {Blood Pressure, Carbon Monoxide, Catheterization, Peripheral, Child, Child, Preschool, Colloids, Data Interpretation, Statistical, Erythrocyte Transfusion, Female, Hemoglobins, Humans, Infant, Linear Models, Male, Monitoring, Intraoperative, Neurosurgical Procedures, Oximetry, Plasma Substitutes, Reproducibility of Results, Resuscitation}, ", 
"\tpages = {1302--1307} }   ", "@article{vos_accuracy_2012, ", 
"\ttitle = {Accuracy of non-invasive measurement of haemoglobin concentration by pulse co-oximetry during steady-state and dynamic conditions in liver surgery}, ", 
"\tvolume = {109}, ", "\tissn = {1471-6771}, ", "\tdoi = {10.1093/bja/aes234}, ", 
"\tabstract = {BACKGROUND: The Masimo Radical 7 (Masimo Corp., Irvine, CA, USA) pulse co-oximeter(®) calculates haemoglobin concentration (SpHb) non-invasively using transcutaneous spectrophotometry. We compared SpHb with invasive satellite-lab haemoglobin monitoring (Hb(satlab)) during major hepatic resections both under steady-state conditions and in a dynamic phase with fluid administration of crystalloid and colloid solutions. METHODS: Thirty patients undergoing major hepatic resection were included and randomized to receive a fluid bolus of 15 ml kg(-1) colloid (n=15) or crystalloid (n=15) solution over 30 min. SpHb was continuously measured on the index finger, and venous blood samples were analysed in both the steady-state phase (from induction until completion of parenchymal transection) and the dynamic phase (during fluid bolus). RESULTS: Correlation was significant between SpHb and Hb(satlab) (R(2)=0.50, n=543). The modified Bland-Altman analysis for repeated measurements showed a bias (precision) of -0.27 (1.06) and -0.02 (1.07) g dl(-1) for the steady-state and dynamic phases, respectively. SpHb accuracy increased when Hb(satlab) was {\\textless}10 g dl(-1), with a bias (precision) of 0.41 (0.47) vs -0.26 (1.12) g dl(-1) for values {\\textgreater}10 g dl(-1), but accuracy decreased after colloid administration (R(2)=0.25). CONCLUSIONS: SpHb correlated moderately with Hb(satlab) with a slight underestimation in both phases in patients undergoing major hepatic resection. Accuracy increased for lower Hb(satlab) values but decreased in the presence of colloid solution. Further improvements are necessary to improve device accuracy under these conditions, so that SpHb might become a sensitive screening device for clinically significant anaemia.}, ", 
"\tlanguage = {eng}, ", "\tnumber = {4}, ", "\tjournal = {British Journal of Anaesthesia}, ", 
"\tauthor = {Vos, J. J. and Kalmar, A. F. and Struys, M. M. R. F. and Porte, R. J. and Wietasch, J. K. G. and Scheeren, T. W. L. and Hendriks, H. G. D.}, ", 
"\tmonth = oct, ", "\tyear = {2012}, ", "\tpmid = {22822043}, ", 
"\tkeywords = {Adult, Aged, Aged, 80 and over, Anesthesia, Epidural, Anesthesia, General, Blood Gas Analysis, Colloids, Data Interpretation, Statistical, Female, Fluid Therapy, Hemoglobins, Hepatectomy, Humans, Isotonic Solutions, Liver, Male, Middle Aged, Monitoring, Intraoperative, Oximetry, Plasma Substitutes, Reproducibility of Results, Young Adult}, ", 
"\tpages = {522--528} }   ", "@article{dewhirst_accuracy_2013, ", 
"\ttitle = {Accuracy of {Noninvasive} and {Continuous} {Hemoglobin} {Measurement} by {Pulse} {Co}-{Oximetry} {During} {Preoperative} {Phlebotomy}}, ", 
"\tvolume = {29}, ", "\tissn = {1525-1489}, ", "\tdoi = {10.1177/0885066613485355}, ", 
"\tabstract = {BACKGROUND: In recent years, the continuous noninvasive hemoglobin measurement has been offered by devices using advanced pulse oximetry technology. Accuracy has been established in healthy adults as well as in surgical and intensive care unit patients but not in the setting of acute hemorrhage. In this study, we evaluated the accuracy of such a device in the clinical setting of preoperative phlebotomy thereby mimicking a scenario of acute blood loss. METHODS: This prospective study included patients undergoing surgical repair of congenital heart disease (CHD) for whom preoperative phlebotomy was planned. Blood was removed after the induction of anesthesia and prior to the start of the surgical procedure. Replacement with crystalloid was guided by hemodynamic variables and cerebral oxygenation measured by near-infrared spectroscopy. Hemoglobin was measured by bedside whole blood analysis (total hemoglobin [tHb]) before and after phlebotomy, and concurrent measurements from the pulse co-oximeter (noninvasive, continuous, or spot-check testing of total hemoglobin [SpHb]) were recorded. RESULTS: The study cohort included 45 patients ranging in age from 3 months to 50 years. Preoperative phlebotomy removed an average of 9.2 mL/kg of blood that was replaced with an average of 7.2 mL/kg of crystalloid. The pre- and postphlebotomy tHb values were 13.0 ± 1.9 and 12.4 ± 1.8 g/dL, respectively. The absolute difference between the tHb and SpHb (▵Hb) was 1.2 ± 0.1 g/dL. Bland-Altman analysis revealed a bias of 0.1 g/dL, a precision of 1.5 g/dL, and 95\\% limits of agreement of -2.8 to 3.1 g/dL. In 52.2\\% of the sample sets, the SpHb was within 1 g/dL of the actual hemoglobin value (tHb), and in 80\\% of the sample sets, the SpHb was within 2 g/dL. No variation in the accuracy of the deviation was noted based on the patient's age, weight, or type of CHD (cyanotic versus acyanotic). CONCLUSION: The current study demonstrates that the accuracy of continuous, noninvasive hemoglobin measurement was not affected by acute blood loss simulated by preoperative phlebotomy. Although the device provided a clinically acceptable correlation with the actual hemoglobin value and offers the value of a continuous trend monitor, given the precision of the device, it does not appear that actual transfusion decisions can be based on the device alone.}, ", 
"\tlanguage = {ENG}, ", "\tnumber = {4}, ", "\tjournal = {Journal of Intensive Care Medicine}, ", 
"\tauthor = {Dewhirst, Elisabeth and Naguib, Aymen and Winch, Peter and Rice, Julie and Galantowicz, Mark and McConnell, Patrick and Tobias, Joseph D.}, ", 
"\tmonth = apr, ", "\tyear = {2013}, ", "\tpmid = {23753242}, ", 
"\tpages = {238--242}, ", "\tannote = {Pas dispo en France pour 2013. 1 collection ef France à Poitiers BU Médecine-Pharmacie (1991-2009). Version électronique sous licence ABES nationale de 1986 à 2009.} }   ", 
"@article{giraud_comparison_2013, ", "\ttitle = {Comparison of haemoglobin measurement methods in the operating theatre}, ", 
"\tvolume = {111}, ", "\tissn = {1471-6771}, ", "\tdoi = {10.1093/bja/aet252}, ", 
"\tabstract = {BACKGROUND: Various methods of haemoglobin (Hb) measurement are available to guide transfusion including several methods that allow for measurement at the bedside. This study directly compared their absolute and trend accuracy compared with values from the central lab (reference method). METHODS: Adult patients undergoing surgery with expected blood loss wore a rainbow ReSposable sensor connected to a Radical-7 Pulse CO-Oximeter (SpHb). Arterial samples were analysed with a haematology analyser (HbLab), a satellite CO-Oximeter (HbSat), and a point-of-care haemoglobinometer (HemoCue; HcueArt). Concomitantly, ear capillary blood was tested using the same haemoglobinometer (HcueCap). Absolute accuracy and the clinical significance of error were assessed with Bland-Altman plots and three-zone error grids. Trend analysis was performed using a modified polar plot, testing both directionality and magnitude of Hb changes compared with the reference. RESULTS: Two hundred and nineteen measurements from 53 patients with HbLab ranging between 6.8 and 16.3 g dl(-1) (4.2 and 10.1 mmol litre(-1)) were recorded. Compared with the reference method, bias (precision) was 0.2 (0.2) g dl(-1) [0.1 (0.1) mmol litre(-1)] for HcueArt, 0.8 (0.3) g dl(-1) [0.5 (0.2) mmol litre(-1)] for HbSat, 0.5 (0.5) g dl(-1) [0.3 (0.3) mmol litre(-1)] for HcueCap and 1.0 (1.2) g dl(-1) [0.6 (0.7) mmol litre(-1)] for SpHb. None of the devices tested would have led to unnecessary or delayed transfusion according to 2006 ASA transfusion criteria. Trend accuracy was better for HcueArt and HbSat than for HcueCap and SpHb. CONCLUSION: Bedside Hb measurement methods differ in their agreement to a laboratory haematology analyser but none would have led to transfusion errors. Trial Registry Number RCB 2009-AO1144-53.}, ", 
"\tlanguage = {eng}, ", "\tnumber = {6}, ", "\tjournal = {British Journal of Anaesthesia}, ", 
"\tauthor = {Giraud, B. and Frasca, D. and Debaene, B. and Mimoz, O.}, ", 
"\tmonth = dec, ", "\tyear = {2013}, ", "\tpmid = {23869108}, ", 
"\tkeywords = {Aged, Blood Loss, Surgical, Blood Transfusion, Female, Hemoglobinometry, Hemoglobins, Humans, Male, Middle Aged, Monitoring, Intraoperative, Operating Rooms, Oximetry, Point-of-Care Systems, Prospective Studies}, ", 
"\tpages = {946--954} }   ", "@article{isosu_validation_2013, ", 
"\ttitle = {Validation of continuous and noninvasive hemoglobin monitoring by pulse {CO}-oximetry in {Japanese} surgical patients}, ", 
"\tvolume = {27}, ", "\tissn = {1573-2614}, ", "\tdoi = {10.1007/s10877-012-9397-2}, ", 
"\tabstract = {We evaluated the accuracy of noninvasive and continuous total hemoglobin (SpHb) monitoring with the Radical-7(®) Pulse CO-Oximeter in Japanese surgical patients before and after an in vivo adjustment of the first SpHb value to match the first reference value from a satellite laboratory CO-Oximeter. Twenty patients undergoing surgical procedures with general anesthesia were monitored with Pulse CO-Oximetry for SpHb. Laboratory CO-Oximeter values (tHb) were compared to SpHb at the time of the blood draws. Bias, precision, limits of agreement and correlation coefficient of SpHb compared to tHb were calculated before and after SpHb values were adjusted by subtracting the difference between the first SpHb and tHb value from all subsequent SpHb values. Trending of SpHb to tHb and the effect of perfusion index (PI) on the agreement of SpHb to tHb were also analyzed. Ninety-two tHb values were compared to the SpHb. Bias ± 1SD was 0.2 ± 1.5 g/dL before in vivo adjustment and -0.7 ± 1.0 g/dL after in vivo adjustment. Bland-Altman analysis showed limits of agreement of -2.8 to 3.1 g/dL before in vivo adjustment and -2.8 to 1.4 g/dL after in vivo adjustment. The correlation coefficient was 0.76 prior to in vivo adjustment and 0.87 after in vivo adjustment. In patients with adequate perfusion (PI ≥1.4) the correlation coefficient was 0.89. In vivo adjustment of SpHb significantly improved the accuracy in our cohort of Japanese surgical patients. The strongest correlation between SpHb and tHb values was observed in patients with adequate peripheral perfusion suggesting that low perfusion may affect the accuracy of SpHb monitoring.}, ", 
"\tlanguage = {eng}, ", "\tnumber = {1}, ", "\tjournal = {Journal of Clinical Monitoring and Computing}, ", 
"\tauthor = {Isosu, Tsuyoshi and Obara, Shinju and Hosono, Atsuyuki and Ohashi, Satoshi and Nakano, Yuko and Imaizumi, Tsuyoshi and Mogami, Midori and Murakawa, Masahiro}, ", 
"\tmonth = feb, ", "\tyear = {2013}, ", "\tpmid = {22986804}, ", 
"\tkeywords = {Aged, Anesthesia, General, Carbon Monoxide, Cohort Studies, Female, Hemoglobinometry, Hemoglobins, Humans, Japan, Linear Models, Male, Middle Aged, Monitoring, Intraoperative, Monitoring, Physiologic, Oximetry, Reproducibility of Results, Retrospective Studies}, ", 
"\tpages = {55--60} }   ", "@article{sjostrand_use_2013, ", "\ttitle = {The use of a noninvasive hemoglobin monitor for volume kinetic analysis in an emergency room setting}, ", 
"\tvolume = {116}, ", "\tissn = {1526-7598}, ", "\tdoi = {10.1213/ANE.0b013e318277dee3}, ", 
"\tabstract = {BACKGROUND: Distribution and clearance of an infused bolus can be studied by repetitive sampling of invasive total hemoglobin (tHb) using volume kinetic equations. Pulse CO-oximetry, a recent advancement in patient monitoring that allows for the continuous and noninvasive estimation of hemoglobin concentration (SpHb), would greatly facilitate the scientific and clinical use of the volume kinetic parameters. In the present study, we examined whether serial measurements of SpHb in an emergency room setting can be used to calculate distribution volume (V) and clearance (Cl) rate of an infused bolus. METHODS: This was a prospective, observational study of patients in 2 age groups admitted for various reasons to the emergency room of a tertiary care center. IV catheters were placed in both arms of the subjects to induce plasma volume expansion by infusion of a buffered crystalloid glucose solution and for withdrawing venous blood samples for analysis of tHb at 0, 5, 10, 15, 30, 45, 60, 75, and 90 minutes after start of infusion. During these interventions, subjects were simultaneously monitored by pulse CO-oximetry for measurement of SpHb (Masimo Radical-7, Rev E ReSposable Sensor). Bias, precision, and limits of agreement were calculated in Bland-Altman plots to compare the accuracy of SpHb with invasive tHb measurements. Using volume kinetic (pharmacokinetics for fluids) equations, V and Cl were determined. RESULTS: Thirty patients (14 from the young group with a mean age of 30 years, and 16 from the geriatric group with mean age of 84 years) were enrolled in the study. When all data were included, this yielded 242 data pairs with a bias of -0.47 (95\\% confidence interval, -0.62 to -0.32) between SpHb and tHb. However, 5 patients were omitted because of low quality signals, leaving 193 hemoglobin data pairs for further analysis. Bias was then -0.24 (95\\% confidence interval, -0.39 to -0.09). The biases show that the device on average slightly underestimates tHb values. The precision of SpHb decreases when the low signal quality indicator is present. For the 27 subjects for whom the V and Cl were calculated, there were no significant differences in the estimation of the distribution volumes using either tHb or SpHb values. Clearance constants were also estimated, but with less accuracy. CONCLUSIONS: Our data show that SpHb by pulse CO-oximetry may be used to calculate volume of distribution in an emergency room setting.}, ", 
"\tlanguage = {eng}, ", "\tnumber = {2}, ", "\tjournal = {Anesthesia and Analgesia}, ", 
"\tauthor = {Sjöstrand, Fredrik and Rodhe, Peter and Berglund, Ellinor and Lundström, Niclas and Svensen, Christer}, ", 
"\tmonth = feb, ", "\tyear = {2013}, ", "\tpmid = {23302975}, ", 
"\tkeywords = {Adult, Aged, Aged, 80 and over, Aging, Algorithms, Emergency Service, Hospital, Female, Hematocrit, Hemodilution, Hemoglobinometry, Hemoglobins, Humans, Kinetics, Male, Nonlinear Dynamics, Oximetry, Prospective Studies, Young Adult}, ", 
"\tpages = {337--342} }   ", "@article{toyoda_evaluation_2014, ", 
"\ttitle = {Evaluation of multiwave pulse total-hemoglobinometer during general anesthesia}, ", 
"\tvolume = {28}, ", "\tissn = {1438-8359}, ", "\tdoi = {10.1007/s00540-013-1730-5}, ", 
"\tabstract = {The purpose of this prospective study was to evaluate the accuracy and trending ability of a four-wavelength pulse-total hemoglobinometer that continuously and noninvasively measures hemoglobin in surgical patients. With IRB approval and informed consent, spectrophotometric hemoglobin (SpHb) was measured with a pulse-total hemoglobinometer manufactured by Nihon Kohden Corp (Tokyo, Japan) and compared to the CO-oximeter equipped with blood gas analyzer. Two hundred twenty-five samples from 56 subjects underwent analysis. Bland-Altman analysis revealed that the bias ± precision of the current technology was 0.0 ± 1.4 g/dL and -0.2 ± 1.3 g/dL for total samples and samples with 8 {\\textless} Hb {\\textless} 11 g/dL, respectively. The percentages of samples with intermediate risk of therapeutic error in error grid analysis and the concordance rate of 4-quadrant trending assay was 17 \\% and 77 \\%, respectively. The Cohen kappa statistic for Hb {\\textless} 10 g/dL was 0.38, suggesting that the agreement between SpHb and CO-oximeter-derived Hb was fair. Collectively, wide limits of agreement, especially at the critical level of hemoglobin, and less than moderate agreement against CO-oximeter-derived hemoglobin preclude the use of the pulse-total hemoglobinometer as a decision-making tool for transfusion.}, ", 
"\tlanguage = {eng}, ", "\tnumber = {3}, ", "\tjournal = {Journal of Anesthesia}, ", 
"\tauthor = {Toyoda, Daisuke and Yasumura, Rie and Fukuda, Mitsue and Ochiai, Ryoichi and Kotake, Yoshifumi}, ", 
"\tmonth = jun, ", "\tyear = {2014}, ", "\tpmid = {24146037}, ", 
"\tkeywords = {Adult, Aged, Anesthesia, General, Blood Gas Analysis, Hemoglobins, Humans, Japan, Middle Aged, Monitoring, Intraoperative, Oximetry, Prospective Studies, Spectrophotometry}, ", 
"\tpages = {463--466} }   ", "@article{miyashita_improved_2014, ", 
"\ttitle = {Improved non-invasive total haemoglobin measurements after in-vivo adjustment}, ", 
"\tvolume = {69}, ", "\tissn = {1365-2044}, ", "\tdoi = {10.1111/anae.12681}, ", 
"\tabstract = {We hypothesised that an in-vivo adjustment method and/or a newer sensor would increase the accuracy of non-invasive and continuous haemoglobin monitoring (SpHb) measurements. Two sensors, the R1-25 and R2-25a (the newer version), were used with laboratory total haemoglobin concentration (tHb) values simultaneously recorded. In-vivo adjusted SpHb (AdHb) was calculated by a simple formula: AdHb = SpHb - (1(st) SpHb - 1(st) tHb). The correlation coefficients between SpHb (or AdHb) and tHb were compared: SpHb in both sensors correlated strongly with tHb (p {\\textless} 0.0001). In-vivo adjustment improved the correlation coefficient between SpHb and tHb from 0.86 to 0.95 for the R1-25 and from 0.83 to 0.93 for the R2-25a. There was no difference between the R1-25 and R2-25a sensors. The in vivo adjustment method improved the accuracy of SpHb measurements in both sensors.}, ", 
"\tlanguage = {eng}, ", "\tnumber = {7}, ", "\tjournal = {Anaesthesia}, ", 
"\tauthor = {Miyashita, R. and Hirata, N. and Sugino, S. and Mimura, M. and Yamakage, M.}, ", 
"\tmonth = jul, ", "\tyear = {2014}, ", "\tpmid = {24800903}, ", 
"\tkeywords = {Equipment Design, Female, Hemoglobinometry, Humans, Male, Middle Aged, Monitoring, Intraoperative, Oximetry, Reproducibility of Results}, ", 
"\tpages = {752--756} }   ", "@article{kim_continuous_2014, ", 
"\ttitle = {Continuous noninvasive hemoglobin measurement is useful in patients undergoing double-jaw surgery}, ", 
"\tvolume = {72}, ", "\tissn = {1531-5053}, ", "\tdoi = {10.1016/j.joms.2014.03.011}, ", 
"\tabstract = {PURPOSE: Continuous measurement of hemoglobin by pulse CO-oximetry (SpHb; Masimo Radical 7 device, Masimo Corp, Irvine, CA) may be helpful during double-jaw surgery when massive hemorrhage is anticipated. Given the possible influence of low blood pressure on the detection of hemoglobin levels, the agreement of the SpHb was evaluated in patients undergoing orthognathic surgery when using hypotensive anesthesia. MATERIALS AND METHODS: Patients who underwent elective Le Fort I osteotomy and bilateral sagittal split ramus osteotomy (BSSO) were enrolled in this observational prospective cohort study. SpHb was compared with time-matched arterial total hemoglobin (tHb) before incision, at Le Fort I osteotomy, at BSSO, and at skin closure. The correlation between simultaneous SpHb and tHb measurement pairs was evaluated. Agreement was assessed by a comparison of SpHb with tHb using the intraclass correlation coefficient (ICC) and the Bland-Altman plot. RESULTS: The average age of 51 patients was 23 ± 5 years and 32 patients were male. The correlations of SpHb and tHb measurements were 0.72, 0.85, 0.89, and 0.78 before incision, at Le Fort I osteotomy, at BSSO, and at closure, respectively. Bland-Altman analysis for SpHb and tHb showed respective bias values of 0.12, 0.07, -0.09, and -0.90 g/dL. ICC values between SpHb and tHb were 0.82, 0.90, 0.91, and 0.87, respectively. CONCLUSIONS: Continuous monitoring of hemoglobin may help to determine the appropriate time to perform an invasive measurement of hemoglobin in patients who undergo double-jaw surgery.}, ", 
"\tlanguage = {eng}, ", "\tnumber = {9}, ", "\tjournal = {Journal of Oral and Maxillofacial Surgery: Official Journal of the American Association of Oral and Maxillofacial Surgeons}, ", 
"\tauthor = {Kim, Sung-Hoon and Choi, Jae Moon and Kim, Hyun Jeong and Choi, Seong-Soo and Choi, In Cheol}, ", 
"\tmonth = sep, ", "\tyear = {2014}, ", "\tpmid = {24813777}, ", 
"\tkeywords = {Adolescent, Adult, Blood Gas Monitoring, Transcutaneous, Blood Pressure, Cohort Studies, Elective Surgical Procedures, Female, Heart Rate, Hemoglobins, Humans, Hypotension, Controlled, Male, Monitoring, Intraoperative, Operative time, Orthognathic Surgical Procedures, Osteotomy, Le Fort, Osteotomy, Sagittal Split Ramus, Prospective Studies, Young Adult}, ", 
"\tpages = {1813--1819} }   ", "@article{patino_trending_2014, ", 
"\ttitle = {Trending and accuracy of noninvasive hemoglobin monitoring in pediatric perioperative patients}, ", 
"\tvolume = {119}, ", "\tissn = {1526-7598}, ", "\tdoi = {10.1213/ANE.0000000000000369}, ", 
"\tabstract = {BACKGROUND: Rainbow Pulse CO-Oximetry technology (Masimo Corporation, Irvine, CA) provides continuous and noninvasive measurement of arterial hemoglobin concentration (SpHb). We assessed the trending and accuracy of SpHb by this innovative monitoring compared with Hb concentration obtained with conventional laboratory techniques (Hb) in children undergoing surgical procedures with potential for substantial blood loss. METHODS: Hb concentrations were recorded from Pulse CO-Oximetry and a conventional hematology analyzer. Regression analysis and 4-quadrant plot were used to evaluate the trending for changes in SpHb and Hb measurements (ΔSpHb and ΔHb). Bias, precision, and limits of agreement of SpHb and of in vivo adjusted SpHb (SpHb - first bias to HB) compared with Hb were calculated. RESULTS: One hundred fifty-eight SpHb-Hb data pairs and 105 delta pairs (ΔSpHb and ΔHb) from 46 patients aged 2 months to 17 years with Hb ranging from 16.7 to 7.9 g/dL were collected. To evaluate trending, the delta pairs (ΔSpHb and ΔHb) were plotted, which revealed a positive correlation (ΔSpHb = 0.022 + 0.76ΔHb) with correlation coefficient r = 0.76, 95\\% CI [confidence interval] = 0.57-0.86. The bias and precision of SpHb to Hb and in vivo adjusted SpHb were 0.4 ± 1.3 g/dL and 0.1 ± 1.2 g/dL, respectively; the limits of agreement were -2.0 to 3.2 g/dL before in vivo adjustment and -2.4 to 2.2 g/dL after in vivo adjustment (P value = 0.04). The mean percent bias (from the reference Hb concentration) decreased from 4.1\\% ± 11.9\\% to 0.7\\% ± 11.3\\% (P value = 0.01). No drift in bias over time was observed during the study procedure. Of patient demographic and physiological factors tested for correlation with the SpHb, only perfusion index at sensor site showed a weak correlation. CONCLUSIONS: The accuracy of SpHb in children with normal Hb and mild anemia is similar to that previously reported in adults and is independent of patient demographic and physiological states except for a weak correlation with perfusion index. The trending of SpHb and Hb in children with normal Hb and mild anemia showed a positive correlation. Further studies are necessary in children with moderate and severe anemia.}, ", 
"\tlanguage = {eng}, ", "\tnumber = {4}, ", "\tjournal = {Anesthesia and Analgesia}, ", 
"\tauthor = {Patino, Mario and Schultz, Lindsay and Hossain, Monir and Moeller, Jennifer and Mahmoud, Mohamed and Gunter, Joel and Kurth, C. Dean}, ", 
"\tmonth = oct, ", "\tyear = {2014}, ", "\tpmid = {25036374}, ", 
"\tkeywords = {Adolescent, Child, Child, Preschool, Erythrocyte Indices, Female, Hemoglobinometry, Humans, Infant, Male, Monitoring, Intraoperative, Oximetry, Pediatrics, Perioperative Care, Prospective Studies}, ", 
"\tpages = {920--925} }   ", "@article{yamaura_effects_2014, ", 
"\ttitle = {Effects of thermoregulatory vasoconstriction on pulse hemoglobin measurements using a co-oximeter in patients undergoing surgery}, ", 
"\tvolume = {26}, ", "\tissn = {1873-4529}, ", "\tdoi = {10.1016/j.jclinane.2014.04.012}, ", 
"\tabstract = {STUDY OBJECTIVE: To validate intraoperative pulse hemoglobin (SpHb) measurements in anesthetized patients with large forearm temperature - fingertip temperature gradients. DESIGN: prospective and observational study. SETTING: Operating room of a university hospital. PATIENTS: 28 patients undergoing surgery during general anesthesia, requiring arterial blood withdrawal. INTERVENTIONS: Radial arterial blood pressure, forearm and fingertip skin surface temperatures, and SpHb were monitored. MEASUREMENTS: Paired SpHb and arterial hemoglobin (Hb) measurements at different skin-surface temperature gradients. MAIN RESULTS: A total of 175 paired SpHb and arterial Hb measurements were analyzed. The mean SpHb to arterial Hb differences in each group were 0.33 ± 1.41g/dL in the {\\textless} 1°C group of the forearm temperature - fingertip temperature gradient, -0.31 ± 1.24g/dL in the 1 - 2°C group, - 0.59 ± 1.11g/dL in the 2 - 3°C group, and - 0.53 ± 0.87g/dL in the {\\textgreater} 3°C group (P {\\textless} 0.05). The percentage of nonmeasurable SpHb due to low perfusion state was 0\\% (0 of 115 paired measurements) in the {\\textless} 1°C group, 6.7\\% (2 of 30 pairs) in the 1 - 2°C group, 16.7\\% (3 of 18 pairs) in the 2 - 3°C group, and 66.7\\% (8 of 12 pairs) in the {\\textgreater} 3°C group. CONCLUSION: SpHb measured at fingertip was significantly affected by the perfusion state, with lower perfusion associated with lower SpHb. Thermoregulatory vasoconstriction affects measurement of SpHb.}, ", 
"\tlanguage = {eng}, ", "\tnumber = {8}, ", "\tjournal = {Journal of Clinical Anesthesia}, ", 
"\tauthor = {Yamaura, Ken and Nanishi, Noriko and Higashi, Midoriko and Hoka, Sumio}, ", 
"\tmonth = dec, ", "\tyear = {2014}, ", "\tpmid = {25439397}, ", 
"\tpages = {643--647} }   ", "@article{saito_accuracy_2015, ", 
"\ttitle = {The accuracy of non-invasively continuous total hemoglobin measurement by pulse {CO}-{Oximetry} undergoing acute normovolemic hemodilution and reinfusion of autologous blood}, ", 
"\tvolume = {29}, ", "\tissn = {1438-8359}, ", "\tdoi = {10.1007/s00540-014-1863-1}, ", 
"\tabstract = {BACKGROUND: Non-invasively continuous total hemoglobin (SpHb) measurement has not been assessed adequately in acute bleeding and rapid blood transfusion during surgery. Thus, we have assessed the efficacy of SpHb during both acute normovolemic hemodilution (ANH) and autologous blood transfusion (ABT). METHODS: Twenty-four patients undergoing urological and gynecological surgery were enrolled. ANH was induced by withdrawing blood of 800 g with simultaneous fluid administration. When surgical hemostasis was completed, collected blood was reinfused. Measurement of SpHb, perfusion index (PI) and real total Hb (tHb) were done before and after each 400 ml blood removal (-0, -400, -800 ml) and reinfusion (+0, +400, +800 ml). RESULTS: A Bland-Altman analysis for repeated measurements showed a bias (precision) g/dL of 1.12 (1.25), 1.43 (1.24) and 1.10 (1.23) for all data, during ANH and during ABT, respectively. Additionally, a bias (precision) increased with a reduction in tHb (g/dL): ≥10.0; 0.74 (1.30), 8.0-10.0; 1.15 (1.12) and {\\textless}8.0; 1.60 (1.28). Although the difference between SpHb and tHb was almost zero before anesthesia induction, it became significant just before ANH and did not change further by ANH and ABT. Significant correlations between SpHb and tHb for all data (r = 0.75, n = 228, p {\\textless} 0.001) were observed. PI slightly correlated with the difference between SpHb and tHb (r = 0.38, n = 216, p {\\textless} 0.001). Furthermore, before and after induction of anesthesia, PI also correlated with the difference between SpHb and tHb (r = 0.42, n = 23, p = 0.048 and r = 0.51, n = 22, p = 0.016, respectively). CONCLUSIONS: The present data suggest that SpHb may overestimate tHb during ANH and ABT. In addition, PI and tHb levels had an impact on the accuracy of SpHb measurements.}, ", 
"\tlanguage = {eng}, ", "\tnumber = {1}, ", "\tjournal = {Journal of Anesthesia}, ", 
"\tauthor = {Saito, Junichi and Kitayama, Masato and Oishi, Masafumi and Kudo, Tomoyuki and Sawada, Masahiro and Hashimoto, Hiroshi and Hirota, Kazuyoshi}, ", 
"\tmonth = feb, ", "\tyear = {2015}, ", "\tpmid = {24972855}, ", 
"\tpages = {29--34} }   ", "@article{awada_continuous_2015, ", 
"\ttitle = {Continuous and noninvasive hemoglobin monitoring reduces red blood cell transfusion during neurosurgery: a prospective cohort study}, ", 
"\tissn = {1573-2614}, ", "\tshorttitle = {Continuous and noninvasive hemoglobin monitoring reduces red blood cell transfusion during neurosurgery}, ", 
"\tdoi = {10.1007/s10877-015-9660-4}, ", "\tabstract = {Continuous, noninvasive hemoglobin (SpHb) monitoring provides clinicians with the trending of changes in hemoglobin, which has the potential to alter red blood cell transfusion decision making. The objective of this study was to evaluate the impact of SpHb monitoring on blood transfusions in high blood loss surgery. In this prospective cohort study, eligible patients scheduled for neurosurgery were enrolled into either a Control Group or an intervention group (SpHb Group). The Control Group received intraoperative hemoglobin monitoring by intermittent blood sampling when there was an estimated 15 \\% blood loss. If the laboratory value indicated a hemoglobin level of ≤10 g/dL, a red blood cell transfusion was started and continued until the estimated blood loss was replaced and a laboratory hemoglobin value was {\\textgreater}l0 g/dL. In the SpHb Group patients were monitored with a Radical-7 Pulse CO-Oximeter for continuous noninvasive hemoglobin values. Transfusion was started when the SpHb value fell to ≤l0 g/dL and was continued until the SpHb was ≥l0 g/dL. Blood samples were taken pre and post transfusion. Percent of patients transfused, average amount of blood transfused in those who received transfusions and the delay time from the hemoglobin reading of {\\textless}10 g/dL to the start of transfusion (transfusion delay) were compared between groups. The trending ability of SpHb, and the bias and precision of SpHb compared to the laboratory hemoglobin were calculated. Compared to the Control Group, the SpHb Group had fewer units of blood transfused (1.0 vs 1.9 units for all patients; p ≤ 0.001, and 2.3 vs 3.9 units in patients receiving transfusions; p ≤ 0.0 l), fewer patients receiving {\\textgreater}3 units (32 vs 73 \\%; p ≤ 0.01) and a shorter time to transfusion after the need was established (9.2 ± 1.7 vs 50.2 ± 7.9 min; p ≤ 0.00 l). The absolute accuracy of SpHb was 0.0 ± 0.8 g/dL and trend accuracy yielded a coefficient of determination of 0.93. Adding SpHb monitoring to standard of care blood management resulted in decreased blood utilization in high blood loss neurosurgery, while facilitating earlier transfusions.}, ", 
"\tlanguage = {ENG}, ", "\tjournal = {Journal of Clinical Monitoring and Computing}, ", 
"\tauthor = {Awada, Wael N. and Mohmoued, Maher F. and Radwan, Tarek M. and Hussien, Gomaa Z. and Elkady, Hany W.}, ", 
"\tmonth = feb, ", "\tyear = {2015}, ", "\tpmid = {25649717} }   ", 
"@article{frasca_continuous_2015, ", "\ttitle = {Continuous monitoring of haemoglobin concentration after in-vivo adjustment in patients undergoing surgery with blood loss}, ", 
"\tissn = {1365-2044}, ", "\tdoi = {10.1111/anae.13028}, ", "\tabstract = {Non-invasive monitoring of haemoglobin concentration provides real-time measurement of haemoglobin concentration (SpHb) using multi-wavelength pulse co-oximetry. We hypothesised that in-vivo adjustment using the mean of three haemoglobinometer (HemoCue(®) ) measurements from an arterial blood sample at the first SpHb measurement (HCueART) would increase the accuracy of the monitor. The study included 41 adults for a total of 173 measurements of haemoglobin concentration. In-vivo adjusted SpHb was automatically calculated by the following formula: in-vivo adjusted SpHb = unadjusted SpHb - (SpHb - HCueART). The accuracy of in-vivo adjusted SpHb was compared with SpHb retrospectively adjusted using the same formula, except for haemoglobin level which was assessed at the central laboratory and then compared with all other available invasive methods of haemoglobin measurement (co-oximetry, HbSAT; arterial HemoCue, HCueART; capillary HemoCue, HCueCAP). Compared with laboratory measurement of haemoglobin concentration, bias (precision) for unadjusted SpHb, in-vivo adjusted SpHb, retrospectively adjusted SpHb, HbSAT, HCueART and HCueCAP were -0.4 (1.4), -0.3 (1.1), -0.3 (1.1), -0.6 (0.7), 0.0 (0.4) and -0.5 (1.2) g.dl(-1) , respectively. In-vivo adjustment of SpHb values using the mean of three arterial HemoCue measurements improved the accuracy of the device similar to those observed after a retrospective adjustment using central laboratory haemoglobin level.}, ", 
"\tlanguage = {ENG}, ", "\tjournal = {Anaesthesia}, ", "\tauthor = {Frasca, D. and Mounios, H. and Giraud, B. and Boisson, M. and Debaene, B. and Mimoz, O.}, ", 
"\tmonth = feb, ", "\tyear = {2015}, ", "\tpmid = {25676902} }   ", 
"@article{carson_transfusion_2012, ", "\ttitle = {Transfusion thresholds and other strategies for guiding allogeneic red blood cell transfusion}, ", 
"\tvolume = {4}, ", "\tissn = {1469-493X}, ", "\tdoi = {10.1002/14651858.CD002042.pub3}, ", 
"\tabstract = {BACKGROUND: Most clinical practice guidelines recommend restrictive red cell transfusion practices, with the goal of minimising exposure to allogeneic blood. The purpose of this review is to compare clinical outcomes in patients randomised to restrictive versus liberal transfusion thresholds (triggers). OBJECTIVES: To examine the evidence for the effect of transfusion thresholds on the use of allogeneic and/or autologous red cell transfusion, and the evidence for any effect on clinical outcomes. SEARCH METHODS: We identified trials by searching; The Cochrane Injuries Group Specialised Register (searched 01 Feb 2011), Cochrane Central Register of Controlled Trials 2011, issue 1 (The Cochrane Library), MEDLINE (Ovid) 1948 to January Week 3 2011, EMBASE (Ovid) 1980 to 2011 (Week 04), ISI Web of Science: Science Citation Index Expanded (1970 to Feb 2011), ISI Web of Science: Conference Proceedings Citation Index- Science (1990 to Feb 2011). We checked reference lists of other published reviews and relevant papers to identify any additional trials. SELECTION CRITERIA: Controlled trials in which patients were randomised to an intervention group or to a control group. Trials were included where intervention groups were assigned on the basis of a clear transfusion 'trigger', described as a haemoglobin (Hb) or haematocrit (Hct) level below which a red blood cell (RBC) transfusion was to be administered. DATA COLLECTION AND ANALYSIS: Risk ratios of requiring allogeneic blood transfusion, transfused blood volumes and other clinical outcomes were pooled across trials, using a random effects model. Data extraction and assessment of the risk of bias was performed by two people. MAIN RESULTS: Nineteen trials involving a total of 6264 patients were identified, and were similar enough that the results could be combined. Restrictive transfusion strategies reduced the risk of receiving a RBC transfusion by 39\\% (RR 0.61, 95\\% CI 0.52 to 0.72). This equates to an average absolute risk reduction (ARR) of 34\\% (95\\% CI 24\\% to 45\\%). The volume of RBCs transfused was reduced on average by 1.19 units (95\\% CI 0.53 to 1.85 units). However, heterogeneity between trials was statistically significant (P{\\textless}0.00001; I(2)≥93\\%) for these outcomes. Restrictive transfusion strategies did not appear to impact the rate of adverse events compared to liberal transfusion strategies (i.e. mortality, cardiac events, myocardial infarction, stroke, pneumonia and thromboembolism). Restrictive transfusion strategies were associated with a statistically significant reduction in hospital mortality (RR 0.77, 95\\% CI 0.62-0.95) but not 30 day mortality (RR 0.85, 95\\% CI 0.70 to 1.03). The use of restrictive transfusion strategies did not reduce functional recovery, hospital or intensive care length of stay. The majority of patients randomised were included in good quality trials, but some items of methodological quality were unclear. There are no trials in patients with acute coronary syndrome. AUTHORS' CONCLUSIONS: The existing evidence supports the use of restrictive transfusion triggers in most patients including those with pre-existing cardiovascular disease. As there are no trials, the effects of restrictive transfusion triggers in high risk groups such as acute coronary syndrome need to be tested in further large clinical trials. In countries with inadequate screening of donor blood, the data may constitute a stronger basis for avoiding transfusion with allogeneic red cells.}, ", 
"\tlanguage = {eng}, ", "\tjournal = {The Cochrane Database of Systematic Reviews}, ", 
"\tauthor = {Carson, Jeffrey L. and Carless, Paul A. and Hebert, Paul C.}, ", 
"\tmonth = apr, ", "\tyear = {2012}, ", "\tpmid = {22513904}, ", 
"\tpmcid = {PMC4171966}, ", "\tkeywords = {Erythrocyte Transfusion, Hematocrit, Hemoglobin A, Humans, Practice Guidelines as Topic, Randomized Controlled Trials as Topic, Reference Values, Transplantation, Autologous, Transplantation, Homologous}, ", 
"\tpages = {CD002042} }   ", "@article{carson_outcomes_2013, ", 
"\ttitle = {Outcomes using lower vs higher hemoglobin thresholds for red blood cell transfusion}, ", 
"\tvolume = {309}, ", "\tissn = {1538-3598}, ", "\tdoi = {10.1001/jama.2012.50429}, ", 
"\tabstract = {CLINICAL QUESTION: Is a lower vs higher hemoglobin threshold best for minimizing both red blood cell use and adverse clinical outcomes when used to trigger red blood cell transfusions in anemic patients in critical care and acute care settings? BOTTOM LINE: Compared with higher hemoglobin thresholds, a hemoglobin threshold of 7 or 8 g/dL is associated with fewer red blood cell units transfused without adverse associations with mortality, cardiac morbidity, functional recovery, or length of hospital stay.}, ", 
"\tlanguage = {eng}, ", "\tnumber = {1}, ", "\tjournal = {JAMA}, ", 
"\tauthor = {Carson, Jeffrey L. and Carless, Paul A. and Hébert, Paul C.}, ", 
"\tmonth = jan, ", "\tyear = {2013}, ", "\tpmid = {23280228}, ", 
"\tpages = {83--84} }   ", "@techreport{_argumentaire_2014, ", 
"\ttype = {Argumentaire scientifique}, ", "\ttitle = {{Transfusion} de globules rouges homologues - {Anesthésie}, réanimation, chirurgie, urgence}, ", 
"\turl = {http://www.has-sante.fr/portail/upload/docs/application/pdf/2015-02/transfusion_de_globules_rouges_homologues_-_anesthesie_reanimation_chirurgie_urgence_-_argumentaire.pdf}, ", 
"\turldate = {2015-04-06}, ", "\tinstitution = {Haute Autorité de Santé}, ", 
"\tmonth = nov, ", "\tyear = {2014} }   ", "@article{nakagawa_meta-analysis_2015, ", 
"\ttitle = {Meta-analysis of variation: ecological and evolutionary applications and beyond}, ", 
"\tvolume = {6}, ", "\tissn = {2041-210X}, ", "\turl = {http://dx.doi.org/10.1111/2041-210X.12309}, ", 
"\tdoi = {10.1111/2041-210X.12309}, ", "\tabstract = {* Meta-analysis has become a standard way of summarizing empirical studies in many fields, including ecology and evolution. In ecology and evolution, meta-analyses comparing two groups (usually experimental and control groups) have almost exclusively focused on comparing the means, using standardized metrics such as Cohen's / Hedges’ d or the response ratio.   * However, an experimental treatment may not only affect the mean but also the variance. Investigating differences in the variance between two groups may be informative, especially when a treatment influences the variance in addition to or instead of the mean.   * In this paper, we propose the effect size statistic lnCVR (the natural logarithm of the ratio between the coefficients of variation, CV, from two groups), which enables us to meta-analytically compare differences between the variability of two groups. We illustrate the use of lnCVR with examples from ecology and evolution.   * Further, as an alternative approach to the use of lnCVR, we propose the combined use of ln s (the log standard deviation) and lnx¯ (the log mean) in a hierarchical (linear mixed) model. The use of ln s with lnx¯ overcomes potential limitations of lnCVR and it provides a more flexible, albeit more complex, way to examine variation beyond two-group comparisons. Relevantly, we also refer to the potential use of ln s and lnCV (the log CV) in the context of comparative analysis.   * Our approaches to compare variability could be applied to already published meta-analytic data sets that compare two-group means to uncover potentially overlooked effects on the variance. Additionally, our approaches should be applied to future meta-analyses, especially when one suspects a treatment has an effect not only on the mean, but also on the variance. Notably, the application of the proposed methods extends beyond the fields of ecology and evolution.}, ", 
"\tnumber = {2}, ", "\tjournal = {Methods in Ecology and Evolution}, ", 
"\tauthor = {Nakagawa, Shinichi and Poulin, Robert and Mengersen, Kerrie and Reinhold, Klaus and Engqvist, Leif and Lagisz, Malgorzata and Senior, Alistair M.}, ", 
"\tyear = {2015}, ", "\tkeywords = {coefficient of variation, dispersion, effect size, meta-regression, parasite behaviour manipulation, sex chromosomes, systematic reviews, variability}, ", 
"\tpages = {143--152} }   ", "@article{raudenbush_examining_1987, ", 
"\ttitle = {Examining {Correlates} of {Diversity}}, ", "\tvolume = {12}, ", 
"\tcopyright = {Copyright © 1987 American Educational Research Association}, ", 
"\tissn = {0362-9791}, ", "\turl = {http://www.jstor.org/stable/1164686}, ", 
"\tdoi = {10.2307/1164686}, ", "\tabstract = {Statistical methods are presented for studying \"correlates of diversity\": characteristics of educational organizations which predict dispersion on the dependent variable. The conceptual framework for these methods distinguishes between variance heterogeneity that arises from educational program effects and heterogeneity that merely reflects heterogeneity of variance of inputs. The estimation theory is empirical Bayes, requiring probabilistic models both for the data and for the random dispersion parameters from each of many groups. Two strategies are considered, one based on exact distribution theory and the second based on an asymptotic normal approximation. The accuracy of the approximation is evaluated analytically and its use illustrated by an analysis of mathematics achievement data from a random sample of U. S. high schools.}, ", 
"\tnumber = {3}, ", "\turldate = {2015-04-13}, ", "\tjournal = {Journal of Educational Statistics}, ", 
"\tauthor = {Raudenbush, Stephen W. and Bryk, Anthony S.}, ", 
"\tmonth = oct, ", "\tyear = {1987}, ", "\tpages = {241--269} }   ", 
"@article{gelman_prior_2006, ", "\ttitle = {Prior distributions for variance parameters in hierarchical models}, ", 
"\tvolume = {1}, ", "\tnumber = {3}, ", "\tjournal = {Bayesian analysis}, ", 
"\tauthor = {Gelman, A.}, ", "\tyear = {2006}, ", "\tpages = {515--533} }   ", 
"@article{gelman_weakly_2008, ", "\ttitle = {A weakly informative default prior distribution for logistic and other regression models}, ", 
"\tvolume = {2}, ", "\tissn = {1932-6157, 1941-7330}, ", "\turl = {http://projecteuclid.org/euclid.aoas/1231424214}, ", 
"\tdoi = {10.1214/08-AOAS191}, ", "\tabstract = {We propose a new prior distribution for classical (nonhierarchical) logistic regression models, constructed by first scaling all nonbinary variables to have mean 0 and standard deviation 0.5, and then placing independent Student-t prior distributions on the coefficients. As a default choice, we recommend the Cauchy distribution with center 0 and scale 2.5, which in the simplest setting is a longer-tailed version of the distribution attained by assuming one-half additional success and one-half additional failure in a logistic regression. Cross-validation on a corpus of datasets shows the Cauchy class of prior distributions to outperform existing implementations of Gaussian and Laplace priors. We recommend this prior distribution as a default choice for routine applied use. It has the advantage of always giving answers, even when there is complete separation in logistic regression (a common problem, even when the sample size is large and the number of predictors is small), and also automatically applying more shrinkage to higher-order interactions. This can be useful in routine data analysis as well as in automated procedures such as chained equations for missing-data imputation. We implement a procedure to fit generalized linear models in R with the Student-t prior distribution by incorporating an approximate EM algorithm into the usual iteratively weighted least squares. We illustrate with several applications, including a series of logistic regressions predicting voting preferences, a small bioassay experiment, and an imputation model for a public health data set.}, ", 
"\tlanguage = {EN}, ", "\tnumber = {4}, ", "\turldate = {2015-04-13}, ", 
"\tjournal = {The Annals of Applied Statistics}, ", "\tauthor = {Gelman, Andrew and Jakulin, Aleks and Pittau, Maria Grazia and Su, Yu-Sung}, ", 
"\tmonth = dec, ", "\tyear = {2008}, ", "\tmrnumber = {MR2655663}, ", 
"\tzmnumber = {1156.62017}, ", "\tkeywords = {Bayesian inference, generalized linear model, hierarchical model, least squares, linear regression, Logistic regression, multilevel model, noninformative prior distribution, weakly informative prior distribution}, ", 
"\tpages = {1360--1383} }   ", "@book{jeffreys_theory_1998, ", 
"\taddress = {Oxford Oxfordshire : New York}, ", "\tedition = {3}, ", 
"\ttitle = {Theory of {Probability}}, ", "\tisbn = {9780198503682}, ", 
"\tabstract = {Jeffreys' Theory of Probability, first published in 1939, was the first attempt to develop a fundamental theory of scientific inference based on Bayesian statistics. His ideas were well ahead of their time and it is only in the past ten years that the subject of Bayes' factors has been significantly developed and extended. Recent work has made Bayesian statistics an essential subject for graduate students and researchers. This seminal book is their starting point.}, ", 
"\tlanguage = {English}, ", "\tpublisher = {Oxford University Press}, ", 
"\tauthor = {Jeffreys, Harold}, ", "\tmonth = nov, ", "\tyear = {1998} }   ", 
"@article{kass_bayes_1995, ", "\ttitle = {Bayes {Factors}}, ", 
"\tvolume = {90}, ", "\tissn = {01621459}, ", "\turl = {http://www.jstor.org.rproxy.sc.univ-paris-diderot.fr/stable/2291091}, ", 
"\tdoi = {10.2307/2291091}, ", "\tabstract = {In a 1935 paper and in his book Theory of probability, Jeffresy developed a methodology for quantifying the evidence in favor of a scientific theory. The centerpies was a number, now called the Bayes factor, which is the posterior odds of the null hypothesis when the prior probability on the null is one-half. Although there has been much discussion of Bayesian hypothesis testing in the context of criticism of P-values, less attention has been given to the Bayes as a practical tool of applied statistics. In this article we review and discuss the uses of Bayes factors in the context of five scientific applications in genetics, sports, ecology, sociology, and psychology. We emphasize the following points: From Jeffrey's Bayesian viewpoint, the purpose of hypothesis testing is to evaluate the evidence in favor of a scientific theory. Bayes factors offer a way of evaluating evidence in favor of a null hypothesis. Bayes factors provide a way of incorporating external information into the evaluation of evidence about a hypothesis. Bayes factors are very general and do not require alternative models to be nested. Several techniques are available for computing Bayes factors, including asymptotic approximations that are easy to compute using the output from standard packages that maximize likelihoods. In \"non-Bayesian significance tests. The Schwarz criterion (or BIC) gives a rough approximation to the logarithm of the Bayes factor, which is easy to use and does not require evaluation of prior distributions. When one is interested in estimation or prediction, Bayes factors may be converted to weights to be attached to various models so that a composite estimate or prediction may be obtained that takes account of structural or model uncertainty. Algorithms have been proposed that allow model uncertainty to be taken into account when the class of models initially considered is very large. Bayes factors are useful for guiding an evolutionary model-building process. It is important, and feasible, to assess the sensitivity of conclusions to the prior distributions used.}, ", 
"\tnumber = {430}, ", "\tjournal = {Journal of the American Statistical Association}, ", 
"\tauthor = {Kass, Robert E. and Raftery, Adrian E.}, ", "\tyear = {1995}, ", 
"\tpages = {773--795} }    ", "@article{bland_statistical_1986, ", 
"\tseries = {Originally published as {Volume} 1, {Issue} 8476}, ", 
"\ttitle = {Statistical methods for assessing agreement between two methods of clinical measurement.}, ", 
"\tvolume = {327}, ", "\tissn = {0140-6736}, ", "\turl = {http://www.sciencedirect.com/science/article/pii/S0140673686908378}, ", 
"\tdoi = {10.1016/S0140-6736(86)90837-8}, ", "\tabstract = {In clinical measurement comparison of a new measurement technique with an established one is often needed to see whether they agree sufficiently for the new to replace the old. Such investigations are often analysed inappropriately, notably by using correlation coefficients. The use of correlation is misleading. An alternative approach, based on graphical techniques and simple calculations, is described, together with the relation between this analysis and the assessment of repeatability.}, ", 
"\tnumber = {8476}, ", "\tjournal = {The Lancet}, ", "\tauthor = {Bland, Martin J. and Altman, Douglas G.}, ", 
"\tyear = {1986}, ", "\tpages = {307--310} }  ", "", "@Manual{r_core_team_r_2015,", 
"\ttitle = {R: A Language and Environment for Statistical Computing},", 
"\tauthor = {{R Core Team}},", "\torganization = {R Foundation for Statistical Computing},", 
"\taddress = {Vienna, Austria},", "\tyear = {2015},", "\turl = {http://www.R-project.org/},", 
"\t}", "@misc{INAHTA_htaglossary.net_2015,", "\ttitle = {{HtaGlossary}.net {\\textbar} health technology assessment ({HTA})},", 
"\turl = {http://htaglossary.net/health+technology+assessment+%28HTA%29},", 
"\turldate = {2015-06-02}", "}", "@article{williamson_meta-analysis_2002,", 
"\ttitle = {Meta-analysis of method comparison studies},", "\tvolume = {21},", 
"\tcopyright = {Copyright © 2002 John Wiley \\& Sons, Ltd.},", 
"\tissn = {1097-0258},", "\turl = {http://onlinelibrary.wiley.com/doi/10.1002/sim.1158/abstract},", 
"\tdoi = {10.1002/sim.1158},", "\tabstract = {Methods for the meta-analysis of results from randomized controlled trials are well established. However, there are currently no methods for the meta-analysis of method comparison studies. Here the combination of results from studies comparing two methods of measurement on the same unit of observation is required. We compare standard methods for the pooling of k samples from the same Normal population to those for pooling parameter estimates, in order to estimate the pooled mean difference and 95 per cent limits of agreement. Methods for investigating heterogeneity across studies and for calculating random effects estimates are proposed. We postulate that for published studies either the estimated mean or variance of the difference between measurements will tend to be smaller than for unpublished studies and investigate the evidence for the existence of such publication bias. The methods are illustrated with an example evaluating the accuracy of temperature measured at the axilla compared to the rectum in children. Copyright © 2002 John Wiley \\& Sons, Ltd.},", 
"\tlanguage = {en},", "\tnumber = {14},", "\turldate = {2015-03-10},", 
"\tjournal = {Statistics in Medicine},", "\tauthor = {Williamson, P. R. and Lancaster, G. A. and Craig, J. V. and Smyth, R. L.},", 
"\tmonth = jul,", "\tyear = {2002},", "\tkeywords = {heterogeneity of variances, Meta-analysis, method comparison studies, Publication Bias, temperature measurement},", 
"\tpages = {2013--2025}", "}")    
cat(paste(foo,collapse="\n"), file=FN)
invisible(NULL)
}
})
@     

  %% \subsection*{Additional file 3 --- \Sexpr{gsub("Rnw","bib",basename(current_input()))}}
  %%  Bibliographic references in BibTeX format.


<<Checkplots1, echo=FALSE, results="hide", warning=FALSE>>=
local({
    ## Express modification for rstan 2.8.0, which won't traceplot too much
    ## parameters.
    ## PN <- F1@model_pars
    ## SLPN <- c("mu", "sigma", "theta", "delta")
    PN <- row.names(Mm1)
    ## SLPN <- grep("^(mu|sigma|delta|theta)\\[",PN,value=TRUE)
    ## pdf(file="Check1-1.pdf", pointsize=12, width=7, height=10,
    pdf(file="Check1.pdf", pointsize=12, width=7, height=10,
        paper="special",
        ## title="Charpentier - MCMC trace checking : study-level parameters")
        title="Charpentier - MCMC trace checking")
    ## traceplot(F1, pars=SLPN, inc_warmup=FALSE, nrow=5, ncol=3)
    ## Rustine express
    TPW <- function(fit, pars=NULL, nrow=5, ncol=3) {
        ppp <- nrow*ncol
        i <- 0
        if (is.null(pars)) {
            pars <- row.names(monitor(fit, print=FALSE))
        }
        while (ppp*(i)<length(pars)) {
            PL <- pars[(i*ppp)+(1:ppp)]
            PL <- PL[!is.na(PL)]
            print(traceplot(fit, pars=PL, nrow=nrow, ncol=ncol))
            i <- i+1
        }
        NULL
    }
    ## TPW(F1, pars=SLPN, nrow=5, ncol=3)
    TPW(F1, pars=PN, nrow=5, ncol=3)
    dev.off()
    ## pdf(file="Check1-2.pdf", pointsize=12, width=7, height=10,
    ## paper="special", title="Charpentier - MCMC trace checking : global parameters")
    ## ## traceplot(F1, pars=setdiff(PN, SLPN), inc_warmup=FALSE, nrow=5, ncol=3)
    ## TPW(F1, pars=PN[!(PN %in% SLPN)], nrow=5, ncol=3)
    ## dev.off()
})
@ 


  \subsection*{Additional file 3 --- Model.stan}
  Stan implementation of the meta-analytic model.


  \subsection*{Additional file 4 --- Check1.pdf}
  MCMC traces (post-warmup).

<<Checkplots2, echo=FALSE, results="hide">>=
local({
    pdf(file="Check2.pdf", pointsize=12, width=7, height=10,
        paper="special", title="Charpentier - Model checking")
    omai <- par("mai")
    par(mai=c(omai+c(0,1.2,0,0)))
    boxplot(extract(F1,"mu")[[1]], horizontal=TRUE, pch=".",
            main=expression("Raw SpHb : distribution of "*mu[i]*
                                " vs observed "*m[i]),
            sub=expression("Observed "*m[i]*" : red dot ; "*
                               mu[i]*" : box-and-whiskers"), 
            names=RawData$Series,las=1, xlab="g/dL")
    points(RawData$MeanError,1:length(RawData$MeanError), col="red", pch=19)
    boxplot(extract(F1,"sigma")[[1]], horizontal=TRUE, pch=".",
            main=expression("Raw SpHb : distribution of "*
                                sigma[i]*" vs observed "*sd[i]),
            sub=expression("Observed "*sd[i]*" : red dot ; "*
                               sigma[i]*" : box-and-whiskers"), 
            names=RawData$Series,las=1, xlab="g/dL")
    points(RawData$SDError,1:length(RawData$SDError), col="red", pch=19)
    opar<-par(mfrow=c(2,1))
    boxplot(extract(F1,"mu_c")[[1]], horizontal=TRUE, pch=".",
            main=expression("Calibrated SpHb : distribution of "*mu[i]*
                                " vs observed "*m[i]),
            sub=expression("Observed "*m[i]*" : red dot ; "*
                               mu[i]*" : box-and-whiskers"), 
            names=CorrectedData$Series,las=1, xlab="g/dL")
    points(CorrectedData$MeanCorrectedError,
           1:length(CorrectedData$MeanCorrectedError),
           col="red", pch=19)
    boxplot(extract(F1,"sigma_c")[[1]], horizontal=TRUE, pch=".",
            main=expression("Calibrated SpHb : distribution of "*
                                sigma[i]*" vs observed "*sd[i]),
            sub=expression("Observed "*sd[i]*" : red dot ; "*
                               sigma[i]*" : box-and-whiskers"), 
            names=CorrectedData$Series,las=1, xlab="g/dL")
    points(CorrectedData$SDCorrectedError,
           1:length(CorrectedData$SDCorrectedError),
           col="red", pch=19)
    par(opar)
    par(mai=omai)
    dev.off()
})
@ 

  \subsection*{Additional file 5 --- Check2.pdf}
  Boxplots of study-level parameters distributions against the
  observed data they model.
  
<<FullResults, echo=FALSE, results="asis">>=
local({
    sink("/dev/null")
    Vars <- dimnames(Mm1)[[1]]
    Loc1 <- c(grep("^mu\\[",Vars),grep("^sigma\\[",Vars))
    foo1<-print(xtable(Mm1[Loc1,],
                       caption="Full results of \\textsf{MCMC} fitting of the model: series-level parameters, SpHb",
                       digits=rep(2,11),
                       display=c("s",rep("f",8),"d","f")),
                floating.environment="table*",
                size="\\scriptsize",
                table.placement="h!",
                hline.after=c(-1,0),
                include.rownames=TRUE,
                caption.placement="top")
    Loc2 <- c(grep("^delta\\[",Vars),grep("^mu_c\\[",Vars),
              grep("^theta\\[",Vars),grep("^sigma_c\\[",Vars))
    foo2<-print(xtable(Mm1[Loc2,],
                       caption="Full results of \\textsf{MCMC} fitting of the model: series-level parameters, cSpHb",
                       digits=rep(2,11),
                       display=c("s",rep("f",8),"d","f")),
                floating.environment="table*",
                size="\\scriptsize",
                table.placement="h!",
                hline.after=c(-1,0),
                include.rownames=TRUE,
                caption.placement="top")
    foo3<-print(xtable(Mm1[-c(Loc1, Loc2),],
                       caption="Full results of \\textsf{MCMC} fitting of the model: population parameters and derived quantities.",
                       digits=rep(2,11),
                       display=c("s",rep("f",8),"d","f")),
                floating.environment="table*",
                size="\\scriptsize",
                table.placement="h!",
                hline.after=c(-1,0),
                include.rownames=TRUE,
                caption.placement="top")
    foo<-paste(foo1, foo2, foo3, collapse="\n")
    bar<-"
\\documentclass{article}
\\usepackage{amsmath}
\\pagestyle{empty}
\\begin{document}
{\\scriptsize
 %s
}
\\end{document}
"
  cat(sprintf(bar, foo), file="F1Summary.tex")
  sink()
  ## For me, delete before submission
  ## system("texi2pdf F1Summary.tex")
  invisible(NULL)
})
@ 

    \subsection*{Additional file 6 --- F1Summary.pdf}
  Summary of the posterior distribution of all parameters in the model.

\end{backmatter}

\end{document}

%%% Local Variables:
%%% TeX-master: "Charpentier-Variability-Revised4"
%%% ispell-local-dictionary: "american"
%%% End:
